# Supplementary material for: Effects of depth on reef fish communities: Insights of a “deep refuge hypothesis” from Southwestern Atlantic reefs
Source: PLoS One. 2018 Sep 26;13(9):e0203072. doi: 10.1371/journal.pone.0203072 (PMC6157832; doi:10.1371/journal.pone.0203072)
Supplement: S1 Table — (XLS) [file pone.0203072.s001.xls]

## Sheet: Geral
Site	Sample	EAM	Hard Coral	Macroalgae	Coralline Algae	Zoanthids	Sponge	Bare Rock	Sand	Sea Urchin	EAM	Hard Coral	Macroalgae	Coralline Algae	Zoanthids	Sponge	Bare Rock	Sand	%			EAM	Hard Coral	Macroalgae	Coralline Algae	Zoanthids	Sponge	Bare Rock	Sand	EAM	Hard Coral	Macroalgae	Coralline Algae	Zoanthids	Sponge	Bare Rock	Sand	I.C. 95%
Pirambu	T1	16	3	6	11	3	1	0	0	0	40	7.5	15	27.5	7.5	2.5	0	0			Pirambu	43.4308	12.9339	9.04598	15.5338	7.62325	4.47268	3.08383	3.87576	4.18672	2.44832	4.59547	3.41577	3.14137	2.72874	1.85846	2.37048
Pirambu	T2	15	7	7	6	1	1	2	0	1	38.4615	17.9487	17.9487	15.3846	2.5641	2.5641	5.12821	0			North Pirambu	30.766	17.5716	15.544	12.7617	8.1425	2.87302	8.93193	3.40924	3.17114	3.63161	2.51466	3.85206	2.1347	2.63674	2.28974	2.56297
Pirambu	T3	12	7	2	6	5	6	2	0	0	30	17.5	5	15	12.5	15	5	0			Carapitanga	21.6987	12.8152	14.1186	18.2746	1.4797	7.35577	10.8547	13.4028	10.3704	4.83326	7.90815	5.50305	1.43463	3.24571	7.39054	6.64248
Pirambu	T4	13	2	9	8	4	2	0	2	0	32.5	5	22.5	20	10	5	0	5			North Carapitanga	28.7576	14.9165	14.3007	16.809	1.69366	11.6296	2.34031	9.55257	9.92526	4.62894	7.92908	4.08734	1.95755	3.75217	2.26537	3.5683
Pirambu	T5	19	4	1	6	2	2	1	2	3	51.3514	10.8108	2.7027	16.2162	5.40541	5.40541	2.7027	5.40541			média
Pirambu	T6	15	6	5	5	2	0	2	3	2	39.4737	15.7895	13.1579	13.1579	5.26316	0	5.26316	7.89474
Pirambu	T7	16	5	0	7	0	4	1	1	6	47.0588	14.7059	0	20.5882	0	11.7647	2.94118	2.94118			Pirambu	7.39974	4.32724	8.12218	6.03714	5.55215	4.82286	3.2847	4.18967
Pirambu	T8	17	3	5	3	5	2	0	1	4	47.2222	8.33333	13.8889	8.33333	13.8889	5.55556	0	2.77778			Pirambu N	5.60478	6.41861	4.44449	6.80826	3.77294	4.66025	4.04696	4.52987
Pirambu	T9	19	5	6	2	4	0	0	2	2	50	13.1579	15.7895	5.26316	10.5263	0	0	5.26316			Carapitanga	18.329	8.54245	13.9771	9.72626	2.5356	5.73658	13.0623	11.7401
Pirambu	T10	17	6	1	4	7	0	4	0	1	43.5897	15.3846	2.5641	10.2564	17.9487	0	10.2564	0			Carapitanga N	17.5422	8.18134	14.0141	7.2241	3.45984	6.6317	4.00388	6.30672
Pirambu	T11	18	6	0	5	2	2	0	1	6	52.9412	17.6471	0	14.7059	5.88235	5.88235	0	2.94118			desvpad
Pirambu	T12	17	4	0	7	0	0	2	5	5	48.5714	11.4286	0	20	0	0	5.71429	14.2857
Pirambu N	T1	12	7	6	2	4	0	6	1	2	31.5789	18.4211	15.7895	5.26316	10.5263	0	15.7895	2.63158
Pirambu N	T2	14	8	6	4	3	0	4	0	1	35.8974	20.5128	15.3846	10.2564	7.69231	0	10.2564	0
Pirambu N	T3	11	10	4	10	2	0	1	2	0	27.5	25	10	25	5	0	2.5	5
Pirambu N	T4	15	12	3	1	1	1	3	4	0	37.5	30	7.5	2.5	2.5	2.5	7.5	10
Pirambu N	T5	10	6	5	5	1	4	3	5	1	25.641	15.3846	12.8205	12.8205	2.5641	10.2564	7.69231	12.8205
Pirambu N	T6	13	9	5	4	3	1	2	0	3	35.1351	24.3243	13.5135	10.8108	8.10811	2.7027	5.40541	0
Pirambu N	T7	13	6	5	2	3	5	2	0	4	36.1111	16.6667	13.8889	5.55556	8.33333	13.8889	5.55556	0
Pirambu N	T8	12	6	6	9	4	0	3	0	0	30	15	15	22.5	10	0	7.5	0
Pirambu N	T9	7	5	8	5	5	0	5	3	2	18.4211	13.1579	21.0526	13.1579	13.1579	0	13.1579	7.89474
Pirambu N	T10	12	5	7	4	5	0	3	0	4	33.3333	13.8889	19.4444	11.1111	13.8889	0	8.33333	0
Pirambu N	T11	10	3	8	7	2	2	6	1	1	25.641	7.69231	20.5128	17.9487	5.12821	5.12821	15.3846	2.5641
Pirambu N	T12	12	4	8	6	4	0	3	0	3	32.4324	10.8108	21.6216	16.2162	10.8108	0	8.10811	0
Carapitanga	T1	21	1	2	8	0	0	0	7	1	53.8462	2.5641	5.12821	20.5128	0	0	0	17.9487
Carapitanga	T2	0	8	15	6	3	3	1	3	1	0	20.5128	38.4615	15.3846	7.69231	7.69231	2.5641	7.69231
Carapitanga	T3	7	1	1	5	0	5	4	17	0	17.5	2.5	2.5	12.5	0	12.5	10	42.5
Carapitanga	T4	2	1	0	13	0	2	14	8	0	5	2.5	0	32.5	0	5	35	20
Carapitanga	T5	3	2	2	9	2	0	14	8	0	7.5	5	5	22.5	5	0	35	20
Carapitanga	T6	21	6	0	1	0	3	9	0	0	52.5	15	0	2.5	0	7.5	22.5	0
Carapitanga	T7	9	10	5	4	0	3	5	4	0	22.5	25	12.5	10	0	7.5	12.5	10
Carapitanga	T8	10	7	4	3	0	7	1	8	0	25	17.5	10	7.5	0	17.5	2.5	20
Carapitanga	T9	6	4	10	13	0	3	0	4	0	15	10	25	32.5	0	7.5	0	10
Carapitanga	T10	0	10	15	11	1	0	1	2	0	0	25	37.5	27.5	2.5	0	2.5	5
Carapitanga	T11	14	7	3	9	0	6	0	0	1	35.8974	17.9487	7.69231	23.0769	0	15.3846	0	0
Carapitanga	T12	10	4	10	5	1	3	3	3	1	25.641	10.2564	25.641	12.8205	2.5641	7.69231	7.69231	7.69231
Carapitanga N	T1	8	3	10	8	0	5	0	6	0	20	7.5	25	20	0	12.5	0	15
Carapitanga N	T2	15	7	2	6	4	6	0	0	0	37.5	17.5	5	15	10	15	0	0
Carapitanga N	T3	1	3	17	5	3	0	5	5	1	2.5641	7.69231	43.5897	12.8205	7.69231	0	12.8205	12.8205
Carapitanga N	T4	7	4	11	8	0	4	0	6	0	17.5	10	27.5	20	0	10	0	15
Carapitanga N	T5	0	13	11	2	0	4	0	7	3	0	35.1351	29.7297	5.40541	0	10.8108	0	18.9189
Carapitanga N	T6	8	5	6	6	1	8	2	2	2	21.0526	13.1579	15.7895	15.7895	2.63158	21.0526	5.26316	5.26316
Carapitanga N	T7	11	4	4	11	0	8	2	0	0	27.5	10	10	27.5	0	20	5	0
Carapitanga N	T8	23	8	0	3	0	3	0	2	1	58.9744	20.5128	0	7.69231	0	7.69231	0	5.12821
Carapitanga N	T9	14	6	2	12	0	0	0	6	0	35	15	5	30	0	0	0	15
Carapitanga N	T10	17	2	2	8	0	6	0	5	0	42.5	5	5	20	0	15	0	12.5
Carapitanga N	T11	14	8	2	5	0	5	2	4	0	35	20	5	12.5	0	12.5	5	10
Carapitanga N	T12	19	7	0	6	0	6	0	2	0	47.5	17.5	0	15	0	15	0	5

## Sheet: Centered LogRatio
Site	Depth	EAM	Hard Coral	Macroalgae	Coralline Algae	Zoanthids	Sponge	Bare Rock	Sand	Original	EAM	Hard Coral	Macroalgae	Coralline Algae	Zoanthids	Sponge	Bare Rock	Sand	add 0.001	EAM	Hard Coral	Macroalgae	Coralline Algae	Zoanthids	Sponge	Bare Rock	Sand	Clr
Pirambu	Shallow	0.4	0.075	0.15	0.275	0.075	0.025	0	0		0.401	0.076	0.151	0.276	0.076	0.026	0.001	0.001		2.42506	0.761833	1.44838	2.0515	0.761833	-0.310804	-3.5689	-3.5689
Pirambu	Shallow	0.384615	0.179487	0.179487	0.153846	0.025641	0.025641	0.0512821	0		0.385615	0.180487	0.180487	0.154846	0.026641	0.026641	0.0522821	0.001		1.96483	1.20195	1.20195	1.05241	-0.695175	-0.695175	-0.039768	-3.99101
Pirambu	Shallow	0.3	0.175	0.05	0.15	0.125	0.15	0.05	0		0.301	0.176	0.051	0.151	0.126	0.151	0.051	0.001		1.5056	0.968973	-0.269685	0.815769	0.634771	0.815769	-0.269685	-4.20151
Pirambu	Shallow	0.325	0.05	0.225	0.2	0.1	0.05	0	0.05		0.326	0.051	0.226	0.201	0.101	0.051	0.001	0.051		1.67173	-0.183341	1.30537	1.18814	0.499954	-0.183341	-4.11517	-0.183341
Pirambu	Shallow	0.513514	0.108108	0.027027	0.162162	0.0540541	0.0540541	0.027027	0.0540541		0.514514	0.109108	0.028027	0.163162	0.0550541	0.0550541	0.028027	0.0550541		1.90471	0.351889	-1.00725	0.754291	-0.332126	-0.332126	-1.00725	-0.332126		EAM
Pirambu	Shallow	0.394737	0.157895	0.131579	0.131579	0.0526316	0	0.0526316	0.0789474		0.395737	0.158895	0.132579	0.132579	0.0536316	0.001	0.0536316	0.0799474		1.83254	0.920028	0.741473	0.741473	-0.159892	-4.14888	-0.159892	0.23315		Hard Coral
Pirambu	Shallow	0.470588	0.147059	0	0.205882	0	0.117647	0.0294118	0.0294118		0.471588	0.148059	0.001	0.206882	0.001	0.118647	0.0304118	0.0304118		2.64843	1.48866	-3.50855	1.82417	-3.50855	1.27057	-0.107356	-0.107356		Macroalgae
Pirambu	Shallow	0.472222	0.0833333	0.138889	0.0833333	0.138889	0.0555556	0	0.0277778		0.473222	0.0843333	0.139889	0.0843333	0.139889	0.0565556	0.001	0.0287778		2.1198	0.391522	0.902347	0.391522	0.902347	0.00375615	-4.0393	-0.671999		Coralline Algae
Pirambu	Shallow	0.5	0.131579	0.157895	0.0526316	0.105263	0	0	0.0526316		0.501	0.132579	0.158895	0.0536316	0.106263	0.001	0.001	0.0536316		2.61445	1.28819	1.46675	0.386826	1.06128	-3.60216	-3.60216	0.386826		Zoanthids
Pirambu	Shallow	0.435897	0.153846	0.025641	0.102564	0.179487	0	0.102564	0		0.436897	0.154846	0.026641	0.103564	0.180487	0.001	0.103564	0.001		2.46732	1.43081	-0.31678	1.03177	1.58034	-3.61262	1.03177	-3.61262		Sponge
Pirambu	Shallow	0.529412	0.176471	0	0.147059	0.0588235	0.0588235	0	0.0294118		0.530412	0.177471	0.001	0.148059	0.0598235	0.0598235	0.001	0.0304118		2.76836	1.67163	-3.50452	1.4927	0.589829	0.589829	-3.50452	-0.103318		Bare Rock
Pirambu	Shallow	0.485714	0.114286	0	0.2	0	0	0.0571429	0.142857		0.486714	0.115286	0.001	0.201	0.001	0.001	0.0581429	0.143857		3.02992	1.58659	-3.15834	2.14496	-3.15834	-3.15834	0.902098	1.81147		Sand
North Pirambu	Shallow	0.315789	0.184211	0.157895	0.0526316	0.105263	0	0.157895	0.0263158		0.316789	0.185211	0.158895	0.0536316	0.106263	0.001	0.158895	0.0273158		1.62574	1.08719	0.935738	-0.144182	0.530273	-4.13317	0.935738	-0.837329
North Pirambu	Shallow	0.358974	0.205128	0.153846	0.102564	0.0769231	0	0.102564	0		0.359974	0.206128	0.154846	0.103564	0.0779231	0.001	0.103564	0.001		2.14824	1.59001	1.30556	0.906529	0.618847	-3.73786	0.906529	-3.73786
North Pirambu	Shallow	0.275	0.25	0.1	0.25	0.05	0	0.025	0.05		0.276	0.251	0.101	0.251	0.051	0.001	0.026	0.051		1.56938	1.47443	0.564099	1.47443	-0.119196	-4.05102	-0.792925	-0.119196
North Pirambu	Shallow	0.375	0.3	0.075	0.025	0.025	0.025	0.075	0.1		0.376	0.301	0.076	0.026	0.026	0.026	0.076	0.101		1.59364	1.37116	-0.00521369	-1.07785	-1.07785	-1.07785	-0.00521369	0.279173
North Pirambu	Shallow	0.25641	0.153846	0.128205	0.128205	0.025641	0.102564	0.0769231	0.128205		0.25741	0.154846	0.129205	0.129205	0.026641	0.103564	0.0779231	0.129205		0.865467	0.359816	0.176203	0.176203	-1.38777	-0.0392185	-0.326901	0.176203
North Pirambu	Shallow	0.351351	0.243243	0.135135	0.108108	0.0810811	0.027027	0.0540541	0		0.352351	0.244243	0.136135	0.109108	0.0820811	0.028027	0.0550541	0.001		1.77475	1.40829	0.823772	0.602465	0.317837	-0.756678	-0.0815492	-4.08888
North Pirambu	Shallow	0.361111	0.166667	0.138889	0.0555556	0.0833333	0.138889	0.0555556	0		0.362111	0.167667	0.139889	0.0565556	0.0843333	0.139889	0.0565556	0.001		1.71467	0.946987	0.764666	-0.133925	0.25384	0.764666	-0.133925	-4.17698
North Pirambu	Shallow	0.3	0.15	0.15	0.225	0.1	0	0.075	0		0.301	0.151	0.151	0.226	0.101	0.001	0.076	0.001		1.9436	1.25377	1.25377	1.65703	0.851613	-3.76351	0.567226	-3.76351
North Pirambu	Shallow	0.184211	0.131579	0.210526	0.131579	0.131579	0	0.131579	0.0789474		0.185211	0.132579	0.211526	0.132579	0.132579	0.001	0.132579	0.0799474		0.90531	0.575303	1.04154	0.575303	0.575303	-4.31505	0.575303	0.066981
North Pirambu	Shallow	0.333333	0.138889	0.194444	0.111111	0.138889	0	0.0833333	0		0.334333	0.139889	0.195444	0.112111	0.139889	0.001	0.0843333	0.001		2.04655	1.17705	1.50841	0.953906	1.17705	-3.76459	0.666224	-3.76459
North Pirambu	Shallow	0.25641	0.0769231	0.205128	0.179487	0.0512821	0.0512821	0.153846	0.025641		0.25741	0.0779231	0.206128	0.180487	0.0522821	0.0522821	0.154846	0.026641		0.96553	-0.226837	0.74433	0.609411	-0.632302	-0.632302	0.459879	-1.28771
North Pirambu	Shallow	0.324324	0.108108	0.216216	0.162162	0.108108	0	0.0810811	0		0.325324	0.109108	0.217216	0.163162	0.109108	0.001	0.0820811	0.001		2.02796	0.935487	1.62404	1.33789	0.935487	-3.75586	0.650858	-3.75586
Carapitanga	Deep	0.538462	0.025641	0.0512821	0.205128	0	0	0	0.179487		0.539462	0.026641	0.0522821	0.206128	0.001	0.001	0.001	0.180487		3.28251	0.288633	0.94404	2.32067	-3.0072	-3.0072	-3.0072	2.18575
Carapitanga	Deep	0	0.205128	0.384615	0.153846	0.0769231	0.0769231	0.025641	0.0769231		0.001	0.206128	0.385615	0.154846	0.0779231	0.0779231	0.026641	0.0779231		-4.08664	1.24124	1.8692	0.956787	0.270071	0.270071	-0.790801	0.270071
Carapitanga	Deep	0.175	0.025	0.025	0.125	0	0.125	0.1	0.425		0.176	0.026	0.026	0.126	0.001	0.126	0.101	0.426		1.16688	-0.745504	-0.745504	0.832682	-4.0036	0.832682	0.61152	2.05084
Carapitanga	Deep	0.05	0.025	0	0.325	0	0.05	0.35	0.2		0.051	0.026	0.001	0.326	0.001	0.051	0.351	0.201		0.422734	-0.250996	-3.50909	2.27781	-3.50909	0.422734	2.35169	1.79421
Carapitanga	Deep	0.075	0.05	0.05	0.225	0.05	0	0.35	0.2		0.076	0.051	0.051	0.226	0.051	0.001	0.351	0.201		0.241879	-0.157029	-0.157029	1.33168	-0.157029	-4.08885	1.77193	1.21445
Carapitanga	Deep	0.525	0.15	0	0.025	0	0.075	0.225	0		0.526	0.151	0.001	0.026	0.001	0.076	0.226	0.001		3.22881	1.98079	-3.03649	0.221603	-3.03649	1.29424	2.38404	-3.03649
Carapitanga	Deep	0.225	0.25	0.125	0.1	0	0.075	0.125	0.1		0.226	0.251	0.126	0.101	0.001	0.076	0.126	0.101		1.14809	1.25301	0.563841	0.34268	-4.27244	0.0582926	0.563841	0.34268
Carapitanga	Deep	0.25	0.175	0.1	0.075	0	0.175	0.025	0.2		0.251	0.176	0.101	0.076	0.001	0.176	0.026	0.201		1.35374	0.998774	0.443411	0.159024	-4.17171	0.998774	-0.913613	1.1316
Carapitanga	Deep	0.15	0.1	0.25	0.325	0	0.075	0	0.1		0.151	0.101	0.251	0.326	0.001	0.076	0.001	0.101		1.28095	0.878795	1.78913	2.05057	-3.73633	0.594408	-3.73633	0.878795
Carapitanga	Deep	0	0.25	0.375	0.275	0.025	0	0.025	0.05		0.001	0.251	0.376	0.276	0.026	0.001	0.026	0.051		-3.44043	2.08502	2.48916	2.17997	-0.182336	-3.44043	-0.182336	0.491393
Carapitanga	Deep	0.358974	0.179487	0.0769231	0.230769	0	0.153846	0	0		0.359974	0.180487	0.0779231	0.231769	0.001	0.154846	0.001	0.001		2.64536	1.95222	1.11597	2.206	-3.24074	1.80268	-3.24074	-3.24074
Carapitanga	Deep	0.25641	0.102564	0.25641	0.128205	0.025641	0.0769231	0.0769231	0.0769231		0.25741	0.103564	0.25741	0.129205	0.026641	0.0779231	0.0779231	0.0779231		0.928036	0.023351	0.928036	0.238773	-1.3252	-0.264331	-0.264331	-0.264331
North Carapitanga	Deep	0.2	0.075	0.25	0.2	0	0.125	0	0.15		0.201	0.076	0.251	0.201	0.001	0.126	0.001	0.151		1.51376	0.541189	1.73591	1.51376	-3.78954	1.04674	-3.78954	1.22774
North Carapitanga	Deep	0.375	0.175	0.05	0.15	0.1	0.15	0	0		0.376	0.176	0.051	0.151	0.101	0.151	0.001	0.001		2.21939	1.46029	0.221628	1.30708	0.904923	1.30708	-3.7102	-3.7102
North Carapitanga	Deep	0.025641	0.0769231	0.435897	0.128205	0.0769231	0	0.128205	0.128205		0.026641	0.0779231	0.436897	0.129205	0.0779231	0.001	0.129205	0.129205		-0.787741	0.273131	1.99636	0.776234	0.273131	-4.08358	0.776234	0.776234
North Carapitanga	Deep	0.175	0.1	0.275	0.2	0	0.1	0	0.15		0.176	0.101	0.276	0.201	0.001	0.101	0.001	0.151		1.37777	0.822407	1.82769	1.51059	-3.79271	0.822407	-3.79271	1.22457
North Carapitanga	Deep	0	0.351351	0.297297	0.0540541	0	0.108108	0	0.189189		0.001	0.352351	0.298297	0.0550541	0.001	0.109108	0.001	0.190189		-3.1883	2.67533	2.50879	0.819029	-3.1883	1.50304	-3.1883	2.05872
North Carapitanga	Deep	0.210526	0.131579	0.157895	0.157895	0.0263158	0.210526	0.0526316	0.0526316		0.211526	0.132579	0.158895	0.158895	0.0273158	0.211526	0.0536316	0.0536316		0.729694	0.263457	0.442012	0.442012	-1.33106	0.729694	-0.637908	-0.637908
North Carapitanga	Deep	0.275	0.1	0.1	0.275	0	0.2	0.05	0		0.276	0.101	0.101	0.276	0.001	0.201	0.051	0.001		1.90713	0.901849	0.901849	1.90713	-3.71327	1.59003	0.218554	-3.71327
North Carapitanga	Deep	0.589744	0.205128	0	0.0769231	0	0.0769231	0	0.0512821		0.590744	0.206128	0.001	0.0779231	0.001	0.0779231	0.001	0.0522821		3.33502	2.28108	-3.04679	1.30991	-3.04679	1.30991	-3.04679	0.90445
North Carapitanga	Deep	0.35	0.15	0.05	0.3	0	0	0	0.15		0.351	0.151	0.051	0.301	0.001	0.001	0.001	0.151		2.669	1.82549	0.74004	2.51533	-3.19179	-3.19179	-3.19179	1.82549
North Carapitanga	Deep	0.425	0.05	0.05	0.2	0	0.15	0	0.125		0.426	0.051	0.051	0.201	0.001	0.151	0.001	0.126		2.42007	0.297456	0.297456	1.66894	-3.63437	1.38291	-3.63437	1.20191
North Carapitanga	Deep	0.35	0.2	0.05	0.125	0	0.125	0.05	0.1		0.351	0.201	0.051	0.126	0.001	0.126	0.051	0.101		1.69636	1.13888	-0.232603	0.671854	-4.16443	0.671854	-0.232603	0.450692
North Carapitanga	Deep	0.475	0.175	0	0.15	0	0.15	0	0.05		0.476	0.176	0.001	0.151	0.001	0.151	0.001	0.051		3.00263	2.0077	-3.16279	1.85449	-3.16279	1.85449	-3.16279	0.76904

## Sheet: Arcsine
Depth	Site	EAM	Hard Coral	Macroalgae	Coralline Algae	Zoanthids	Sponge	Bare Rock	Sand
Shallow	Pirambu	0.684719	0.277406	0.397699	0.552015	0.277406	0.15878	0	0
Shallow	Pirambu	0.668964	0.437481	0.437481	0.403057	0.16082	0.16082	0.228437	0
Shallow	Pirambu	0.57964	0.431606	0.225513	0.397699	0.361367	0.397699	0.225513	0
Shallow	Pirambu	0.606613	0.225513	0.494216	0.463648	0.321751	0.225513	0	0.225513
Shallow	Pirambu	0.798913	0.335031	0.165149	0.414458	0.234642	0.234642	0.165149	0.234642
Shallow	Pirambu	0.679342	0.408638	0.371204	0.371204	0.231477	0	0.231477	0.284811
Shallow	Pirambu	0.755969	0.393564	0	0.470961	0	0.350106	0.172351	0.172351
Shallow	Pirambu	0.757606	0.292843	0.381893	0.292843	0.381893	0.237941	0	0.167448
Shallow	Pirambu	0.785398	0.371204	0.408638	0.231477	0.330423	0	0	0.231477
Shallow	Pirambu	0.721119	0.403057	0.16082	0.326	0.437481	0	0.326	0
Shallow	Pirambu	0.814827	0.433538	0	0.393564	0.244979	0.244979	0	0.172351
Shallow	Pirambu	0.771111	0.344857	0	0.463648	0	0	0.241383	0.387597
Shallow	North Pirambu	0.596743	0.443604	0.408638	0.231477	0.330423	0	0.408638	0.162941
Shallow	North Pirambu	0.642432	0.470028	0.403057	0.326	0.281035	0	0.326	0
Shallow	North Pirambu	0.552015	0.523599	0.321751	0.523599	0.225513	0	0.15878	0.225513
Shallow	North Pirambu	0.659058	0.57964	0.277406	0.15878	0.15878	0.15878	0.277406	0.321751
Shallow	North Pirambu	0.53097	0.403057	0.366187	0.366187	0.16082	0.326	0.281035	0.366187
Shallow	North Pirambu	0.634468	0.515761	0.376435	0.335031	0.288743	0.165149	0.234642	0
Shallow	North Pirambu	0.644658	0.420534	0.381893	0.237941	0.292843	0.381893	0.237941	0
Shallow	North Pirambu	0.57964	0.397699	0.397699	0.494216	0.321751	0	0.277406	0
Shallow	North Pirambu	0.443604	0.371204	0.47668	0.371204	0.371204	0	0.371204	0.284811
Shallow	North Pirambu	0.61548	0.381893	0.456666	0.339837	0.381893	0	0.292843	0
Shallow	North Pirambu	0.53097	0.281035	0.470028	0.437481	0.228437	0.228437	0.403057	0.16082
Shallow	North Pirambu	0.605891	0.335031	0.483624	0.414458	0.335031	0	0.288743	0
Deep	Carapitanga	0.823898	0.16082	0.228437	0.470028	0	0	0	0.437481
Deep	Carapitanga	0	0.470028	0.668964	0.403057	0.281035	0.281035	0.16082	0.281035
Deep	Carapitanga	0.431606	0.15878	0.15878	0.361367	0	0.361367	0.321751	0.710114
Deep	Carapitanga	0.225513	0.15878	0	0.606613	0	0.225513	0.633052	0.463648
Deep	Carapitanga	0.277406	0.225513	0.225513	0.494216	0.225513	0	0.633052	0.463648
Deep	Carapitanga	0.810409	0.397699	0	0.15878	0	0.277406	0.494216	0
Deep	Carapitanga	0.494216	0.523599	0.361367	0.321751	0	0.277406	0.361367	0.321751
Deep	Carapitanga	0.523599	0.431606	0.321751	0.277406	0	0.431606	0.15878	0.463648
Deep	Carapitanga	0.397699	0.321751	0.523599	0.606613	0	0.277406	0	0.321751
Deep	Carapitanga	0	0.523599	0.659058	0.552015	0.15878	0	0.15878	0.225513
Deep	Carapitanga	0.642432	0.437481	0.281035	0.501093	0	0.403057	0	0
Deep	Carapitanga	0.53097	0.326	0.53097	0.366187	0.16082	0.281035	0.281035	0.281035
Deep	North Carapitanga	0.463648	0.277406	0.523599	0.463648	0	0.361367	0	0.397699
Deep	North Carapitanga	0.659058	0.431606	0.225513	0.397699	0.321751	0.397699	0	0
Deep	North Carapitanga	0.16082	0.281035	0.721119	0.366187	0.281035	0	0.366187	0.366187
Deep	North Carapitanga	0.431606	0.321751	0.552015	0.463648	0	0.321751	0	0.397699
Deep	North Carapitanga	0	0.634468	0.576687	0.234642	0	0.335031	0	0.449993
Deep	North Carapitanga	0.47668	0.371204	0.408638	0.408638	0.162941	0.47668	0.231477	0.231477
Deep	North Carapitanga	0.552015	0.321751	0.321751	0.552015	0	0.463648	0.225513	0
Deep	North Carapitanga	0.875631	0.470028	0	0.281035	0	0.281035	0	0.228437
Deep	North Carapitanga	0.633052	0.397699	0.225513	0.57964	0	0	0	0.397699
Deep	North Carapitanga	0.710114	0.225513	0.225513	0.463648	0	0.397699	0	0.361367
Deep	North Carapitanga	0.633052	0.463648	0.225513	0.361367	0	0.361367	0.225513	0.321751
Deep	North Carapitanga	0.760388	0.431606	0	0.397699	0	0.397699	0	0.225513

## Sheet: Statistica
Site	Depth	EAM	Hard Coral	Macroalgae	Coralline Algae	Zoanthids	Sponge	Bare Rock	Sand	Arcsine
Pirambu	Shallow	0.684719	0.277406	0.397699	0.552015	0.277406	0.15878	0	0
Pirambu	Shallow	0.668964	0.437481	0.437481	0.403057	0.16082	0.16082	0.228437	0
Pirambu	Shallow	0.57964	0.431606	0.225513	0.397699	0.361367	0.397699	0.225513	0
Pirambu	Shallow	0.606613	0.225513	0.494216	0.463648	0.321751	0.225513	0	0.225513
Pirambu	Shallow	0.798913	0.335031	0.165149	0.414458	0.234642	0.234642	0.165149	0.234642
Pirambu	Shallow	0.679342	0.408638	0.371204	0.371204	0.231477	0	0.231477	0.284811
Pirambu	Shallow	0.755969	0.393564	0	0.470961	0	0.350106	0.172351	0.172351
Pirambu	Shallow	0.757606	0.292843	0.381893	0.292843	0.381893	0.237941	0	0.167448
Pirambu	Shallow	0.785398	0.371204	0.408638	0.231477	0.330423	0	0	0.231477
Pirambu	Shallow	0.721119	0.403057	0.16082	0.326	0.437481	0	0.326	0
Pirambu	Shallow	0.814827	0.433538	0	0.393564	0.244979	0.244979	0	0.172351
Pirambu	Shallow	0.771111	0.344857	0	0.463648	0	0	0.241383	0.387597
North Pirambu	Shallow	0.596743	0.443604	0.408638	0.231477	0.330423	0	0.408638	0.162941
North Pirambu	Shallow	0.642432	0.470028	0.403057	0.326	0.281035	0	0.326	0
North Pirambu	Shallow	0.552015	0.523599	0.321751	0.523599	0.225513	0	0.15878	0.225513
North Pirambu	Shallow	0.659058	0.57964	0.277406	0.15878	0.15878	0.15878	0.277406	0.321751
North Pirambu	Shallow	0.53097	0.403057	0.366187	0.366187	0.16082	0.326	0.281035	0.366187
North Pirambu	Shallow	0.634468	0.515761	0.376435	0.335031	0.288743	0.165149	0.234642	0
North Pirambu	Shallow	0.644658	0.420534	0.381893	0.237941	0.292843	0.381893	0.237941	0
North Pirambu	Shallow	0.57964	0.397699	0.397699	0.494216	0.321751	0	0.277406	0
North Pirambu	Shallow	0.443604	0.371204	0.47668	0.371204	0.371204	0	0.371204	0.284811
North Pirambu	Shallow	0.61548	0.381893	0.456666	0.339837	0.381893	0	0.292843	0
North Pirambu	Shallow	0.53097	0.281035	0.470028	0.437481	0.228437	0.228437	0.403057	0.16082
North Pirambu	Shallow	0.605891	0.335031	0.483624	0.414458	0.335031	0	0.288743	0
Carapitanga	Deep	0.823898	0.16082	0.228437	0.470028	0	0	0	0.437481
Carapitanga	Deep	0	0.470028	0.668964	0.403057	0.281035	0.281035	0.16082	0.281035
Carapitanga	Deep	0.431606	0.15878	0.15878	0.361367	0	0.361367	0.321751	0.710114
Carapitanga	Deep	0.225513	0.15878	0	0.606613	0	0.225513	0.633052	0.463648
Carapitanga	Deep	0.277406	0.225513	0.225513	0.494216	0.225513	0	0.633052	0.463648
Carapitanga	Deep	0.810409	0.397699	0	0.15878	0	0.277406	0.494216	0
Carapitanga	Deep	0.494216	0.523599	0.361367	0.321751	0	0.277406	0.361367	0.321751
Carapitanga	Deep	0.523599	0.431606	0.321751	0.277406	0	0.431606	0.15878	0.463648
Carapitanga	Deep	0.397699	0.321751	0.523599	0.606613	0	0.277406	0	0.321751
Carapitanga	Deep	0	0.523599	0.659058	0.552015	0.15878	0	0.15878	0.225513
Carapitanga	Deep	0.642432	0.437481	0.281035	0.501093	0	0.403057	0	0
Carapitanga	Deep	0.53097	0.326	0.53097	0.366187	0.16082	0.281035	0.281035	0.281035
North Carapitanga	Deep	0.463648	0.277406	0.523599	0.463648	0	0.361367	0	0.397699
North Carapitanga	Deep	0.659058	0.431606	0.225513	0.397699	0.321751	0.397699	0	0
North Carapitanga	Deep	0.16082	0.281035	0.721119	0.366187	0.281035	0	0.366187	0.366187
North Carapitanga	Deep	0.431606	0.321751	0.552015	0.463648	0	0.321751	0	0.397699
North Carapitanga	Deep	0	0.634468	0.576687	0.234642	0	0.335031	0	0.449993
North Carapitanga	Deep	0.47668	0.371204	0.408638	0.408638	0.162941	0.47668	0.231477	0.231477
North Carapitanga	Deep	0.552015	0.321751	0.321751	0.552015	0	0.463648	0.225513	0
North Carapitanga	Deep	0.875631	0.470028	0	0.281035	0	0.281035	0	0.228437
North Carapitanga	Deep	0.633052	0.397699	0.225513	0.57964	0	0	0	0.397699
North Carapitanga	Deep	0.710114	0.225513	0.225513	0.463648	0	0.397699	0	0.361367
North Carapitanga	Deep	0.633052	0.463648	0.225513	0.361367	0	0.361367	0.225513	0.321751
North Carapitanga	Deep	0.760388	0.431606	0	0.397699	0	0.397699	0	0.225513

## Sheet: Pirambu
T1	T2	T3	T4	T5	T6	T7	T8	T9	T10	T11	T12
Alga Calcária	Coral	Rocha	Alga Calcária	Alga Calcária	Ouriço	Esponja	Zoanthídeo	EAM	Macroalga	Alga Calcária	Coral
Macroalga	EAM	Esponja	Coral	Ouriço	Coral	EAM	Zoanthídeo	Areia	EAM	Alga Calcária	Areia
Macroalga	EAM	Alga Calcária	EAM	Ouriço	Coral	EAM	Alga Calcária	Alga Calcária	EAM	Alga Calcária	Areia
Macroalga	Rocha	EAM	Macroalga	Esponja	EAM	Areia	EAM	EAM	Rocha	Areia	Areia
EAM	EAM	EAM	EAM	EAM	EAM	Alga Calcária	Areia	EAM	Coral	EAM	Areia
EAM	EAM	EAM	Macroalga	Coral	Macroalga	EAM	EAM	Macroalga	EAM	EAM	EAM
Macroalga	EAM	EAM	Macroalga	EAM	Macroalga	EAM	EAM	Ouriço	EAM	EAM	EAM
EAM	EAM	Esponja	Areia	EAM	EAM	Ouriço	EAM	Coral	Coral	Ouriço	EAM
Alga Calcária	Macroalga	Alga Calcária	EAM	EAM	Macroalga	Coral	EAM	EAM	Alga Calcária	Coral	Coral
Alga Calcária	Ouriço	Coral	EAM	Alga Calcária	EAM	Ouriço	Coral	EAM	Alga Calcária	Ouriço	Ouriço
Alga Calcária	Macroalga	Coral	EAM	Areia	Rocha	Alga Calcária	Coral	Coral	Rocha	EAM	Rocha
EAM	Alga Calcária	Coral	Alga Calcária	EAM	EAM	Alga Calcária	Alga Calcária	EAM	EAM	EAM	Coral
EAM	Alga Calcária	EAM	Alga Calcária	Alga Calcária	Coral	Coral	Alga Calcária	EAM	EAM	Coral	EAM
Macroalga	EAM	Coral	Alga Calcária	EAM	Coral	EAM	EAM	EAM	Coral	EAM	EAM
Macroalga	Alga Calcária	Zoanthídeo	Alga Calcária	EAM	Alga Calcária	EAM	Macroalga	Macroalga	Coral	EAM	Alga Calcária
Coral	Coral	EAM	Areia	Alga Calcária	Zoanthídeo	Coral	Esponja	Coral	EAM	Coral	Coral
Zoanthídeo	Coral	Alga Calcária	EAM	Coral	EAM	EAM	Macroalga	EAM	Coral	EAM	Alga Calcária
Alga Calcária	EAM	Esponja	Coral	Rocha	EAM	Alga Calcária	EAM	Macroalga	EAM	EAM	Alga Calcária
Alga Calcária	EAM	Esponja	Esponja	Coral	Areia	EAM	EAM	Macroalga	EAM	EAM	EAM
Zoanthídeo	Macroalga	Alga Calcária	Macroalga	Ouriço	Areia	EAM	EAM	EAM	EAM	Coral	EAM
EAM	Macroalga	EAM	Macroalga	Macroalga	EAM	EAM	Zoanthídeo	EAM	Zoanthídeo	Alga Calcária	EAM
EAM	Macroalga	EAM	EAM	EAM	Areia	Alga Calcária	Macroalga	Ouriço	EAM	Zoanthídeo	EAM
Alga Calcária	Macroalga	Esponja	EAM	EAM	Zoanthídeo	Coral	Ouriço	Zoanthídeo	EAM	Coral	EAM
Alga Calcária	Rocha	Coral	Alga Calcária	EAM	Coral	Alga Calcária	Macroalga	Zoanthídeo	Ouriço	EAM	Alga Calcária
Coral	EAM	Coral	Esponja	EAM	Alga Calcária	EAM	Ouriço	Zoanthídeo	EAM	EAM	Ouriço
Coral	Esponja	Zoanthídeo	Macroalga	EAM	EAM	Esponja	EAM	Areia	Rocha	Zoanthídeo	Areia
EAM	EAM	Zoanthídeo	EAM	EAM	Macroalga	Alga Calcária	Esponja	Coral	EAM	Alga Calcária	Alga Calcária
Zoanthídeo	EAM	Zoanthídeo	Macroalga	EAM	EAM	EAM	Macroalga	Zoanthídeo	EAM	EAM	EAM
EAM	Coral	Macroalga	Macroalga	Coral	EAM	Esponja	EAM	EAM	EAM	Esponja	Alga Calcária
EAM	EAM	Macroalga	Zoanthídeo	Zoanthídeo	Ouriço	Esponja	EAM	EAM	Coral	Esponja	EAM
EAM	Zoanthídeo	Esponja	EAM	Zoanthídeo	EAM	Coral	EAM	Macroalga	Zoanthídeo	Coral	EAM
Alga Calcária	EAM	Alga Calcária	EAM	EAM	EAM	EAM	Zoanthídeo	Macroalga	Zoanthídeo	EAM	Rocha
EAM	Macroalga	Coral	EAM	EAM	Macroalga	Ouriço	Zoanthídeo	EAM	Zoanthídeo	Ouriço	EAM
Esponja	Alga Calcária	EAM	Alga Calcária	EAM	Alga Calcária	EAM	Ouriço	EAM	Zoanthídeo	EAM	Alga Calcária
EAM	Alga Calcária	Alga Calcária	Alga Calcária	Esponja	Alga Calcária	EAM	EAM	EAM	Zoanthídeo	EAM	Ouriço
EAM	Coral	EAM	EAM	EAM	Alga Calcária	Ouriço	Ouriço	Coral	Zoanthídeo	Ouriço	Ouriço
EAM	Coral	Rocha	Macroalga	Areia	EAM	Ouriço	EAM	EAM	EAM	Ouriço	EAM
Alga Calcária	Coral	Zoanthídeo	Zoanthídeo	Alga Calcária	Rocha	EAM	EAM	EAM	Alga Calcária	EAM	Ouriço
Alga Calcária	EAM	EAM	Zoanthídeo	Alga Calcária	EAM	Rocha	Coral	EAM	Rocha	EAM	EAM
EAM	Alga Calcária	EAM	Zoanthídeo	EAM	Coral	Ouriço	EAM	Alga Calcária	Alga Calcária	Ouriço	EAM

## Sheet: Pirambu Norte
T1	T2	T3	T4	T5	T6	T7	T8	T9	T10	T11	T12
Coral	EAM	Alga Calcária	Coral	Ouriço	EAM	Esponja	Coral	Macroalga	Coral	Macroalga	Zoanthídeo
Macroalga	EAM	Coral	Rocha	Coral	Ouriço	Esponja	EAM	Macroalga	Zoanthídeo	EAM	Macroalga
Ouriço	Rocha	EAM	EAM	EAM	Ouriço	Coral	Rocha	Macroalga	EAM	Zoantídeo	EAM
Coral	EAM	EAM	Areia	Macroalga	EAM	Ouriço	Macroalga	EAM	EAM	Rocha	Alga Calcária
EAM	Coral	Areia	Coral	EAM	EAM	EAM	Alga Calcária	EAM	Coral	Areia	Coral
Zoantídeo	Coral	Areia	EAM	Rocha	Coral	Rocha	Macroalga	EAM	Coral	Macroalga	Macroalga
Rocha	Macroalga	Coral	Coral	EAM	Alga Calcária	Esponja	Macroalga	Ouriço	EAM	Macroalga	EAM
Rocha	EAM	Rocha	Coral	Areia	Macroalga	Macroalga	Coral	Zoanthídeo	EAM	EAM	EAM
Rocha	Coral	EAM	Areia	Areia	Coral	EAM	EAM	Zoanthídeo	Rocha	Esponja	Macroalga
EAM	Zoantídeo	Coral	Macroalga	Coral	EAM	Ouriço	Alaga Calcária	Macroalga	Rocha	EAM	Alga Calcária
EAM	Zoantídeo	Coral	EAM	EAM	Zoantídeo	Rocha	Rocha	Macroalga	Coral	Ouriço	EAM
Alga Calcária	Coral	Zoantídeo	Rocha	Alga Calcária	Macroalga	Esponja	Alga Calcária	EAM	EAM	Macroalga	EAM
Coral	Coral	Macroalga	Macroalga	Esponja	Ouriço	EAM	Alga Calcária	Rocha	EAM	Alga Calcária	Coral
EAM	EAM	Alga Calcária	EAM	Esponja	Zoantídeo	Macroalga	Zoantídeo	Rocha	Alga Calcária	Macroalga	Ouriço
EAM	EAM	Macroalga	Coral	Esponja	EAM	Macroalga	EAM	Alga Calcária	Alga Calcária	EAM	Macroalga
Macroalga	Coral	Alga Calcária	EAM	Esponja	Coral	Alga Calcária	Macroalga	Alga Calcária	Macroalga	Macroalga	Macroalga
Zoantídeo	EAM	Coral	EAM	Macroalga	Zoantídeo	EAM	EAM	Ouriço	Macroalga	EAM	Macroalga
Zoantídeo	Ouriço	EAM	EAM	Areia	Alga Calcária	EAM	EAM	Coral	Macroalga	Rocha	EAM
Ouriço	EAM	EAM	EAM	Coral	Alga Calcária	EAM	Zoantídeo	Zoanthídeo	EAM	EAM	Zoanthídeo
Rocha	Coral	Alga Calcária	EAM	Alga Calcária	Alga Calcária	EAM	Zoantídeo	EAM	Alga Calcária	Macroalga	Zoanthídeo
EAM	Coral	Coral	Coral	Alga Calcária	Coral	Alga Calcária	Rocha	EAM	Alga Calcária	Esponja	EAM
Coral	Zoantídeo	Alga Calcária	Areia	Alga Calcária	EAM	Coral	EAM	EAM	Zoanthídeo	EAM	Ouriço
Coral	Macroalga	Alga Calcária	Areia	EAM	Coral	Ouriço	Alga Calcária	Coral	Macroalga	Alga Calcária	Macroalga
Coral	Macroalga	Coral	EAM	EAM	Coral	EAM	EAM	Rocha	Ouriço	Alga Calcária	Alga Calcária
EAM	Rocha	Zoantídeo	Coral	Rocha	Rocha	EAM	Coral	Rocha	Coral	Alga Calcária	EAM
Macroalga	Rocha	EAM	Coral	Alga Calcária	EAM	Ouriço	Zoanthídeo	Rocha	Zoanthídeo	Rocha	Rocha
Coral	Macroalga	EAM	Macroalga	Coral	Macroalga	EAM	Alga Calcária	Alga Calcária	EAM	Alga Calcária	Coral
Zoantídeo	EAM	EAM	EAM	Zoantídeo	Macroalga	Coral	Macroalga	Alga Calcária	Zoanthídeo	Macroalga	EAM
EAM	EAM	EAM	Coral	EAM	Coral	Esponja	Alga Calcária	Alga Calcária	Ouriço	Coral	Rocha
EAM	Rocha	EAM	Coral	Areia	EAM	EAM	Alga Calcária	Zoanthídeo	EAM	Zoanthídeo	Macroalga
Rocha	EAM	Alga Calcária	EAM	Coral	EAM	EAM	EAM	Zoanthídeo	Macroalga	EAM	Coral
Macroalga	EAM	Alga Calcária	Coral	Coral	Rocha	Coral	EAM	Macroalga	Ouriço	Rocha	EAM
Macroalga	EAM	Alga Calcária	Alga Calcária	Areia	Macroalga	Zoantídeo	EAM	Macroalga	Rocha	Alga Calcária	EAM
EAM	Alga Calcária	EAM	Rocha	Macroalga	EAM	Zoantídeo	Coral	Macroalga	EAM	EAM	Alga Calcária
Alga Calcária	Macroalga	Coral	EAM	EAM	Coral	EAM	EAM	Areia	EAM	Rocha	Alga Calcária
Areia	Alga Calcária	Coral	Zoantídeo	Rocha	EAM	Macroalga	Coral	Areia	Macroalga	Coral	Alga Calcária
EAM	Alga Calcária	Macroalga	Esponja	Macroalga	EAM	Coral	Macroalga	Areia	Zoanthídeo	Coral	Zoanthídeo
EAM	Alga Calcária	Macroalga	EAM	EAM	Coral	Zoantídeo	Alga Calcária	Coral	EAM	EAM	Rocha
Rocha	Macroalga	Alga Calcária	EAM	Macroalga	Esponja	Macroalga	EAM	Coral	Macroalga	Rocha	EAM
Macroalga	EAM	Coral	Coral	EAM	EAM	Coral	Coral	Coral	Ouriço	Alga Calcária	Ouriço

## Sheet: Carapitanga
T1	T2	T3	T4	T5	T6	T7	T8	T9	T10	T11	T12
EAM	Coral	Areia	Areia	Areia	Rocha	EAM	Esponja	Macroalgae	Alga Calcária	Coral	Algae Calcária
Alga Calcária	Macroalgae	Areia	Areia	Rocha	EAM	Alga Calcária	Macroalgae	EAM	Coral	Coral	Macroalgae
Areia	Alga Calcária	Areia	Alga Calcária	Rocha	EAM	Alga Calcária	Esponja	Alga Calcária	Macroalgae	EAM	Ouriço
EAM	Coral	Areia	Alga Calcária	EAM	Rocha	Alga Calcária	EAM	Alga Calcária	Macroalgae	Esponja	Macroalgae
EAM	Coral	Alga Calcária	Alga Calcária	Areia	Alga Calcária	Rocha	EAM	Esponja	Areia	Coral	Zoanthídeo
EAM	Coral	Alga Calcária	Esponja	Alga Calcária	EAM	Coral	EAM	Alga Calcária	Areia	Alga Calcária	Rocha
Alga Calcária	Macroalgae	Coral	Rocha	Areia	Coral	Rocha	Rocha	EAM	Macroalgae	Coral	Rocha
EAM	Alga Calcária	Esponja	Alga Calcária	Areia	EAM	Coral	Macroalgae	Macroalgae	Coral	EAM	Macroalgae
EAM	Alga Calcária	Esponja	Alga Calcária	Rocha	Rocha	Esponja	Macroalgae	EAM	Coral	ouriço	Rocha
Alga Calcária	Coral	Esponja	Alga Calcária	Alga Calcária	Coral	Coral	EAM	EAM	Rocha	Coral	Macroalgae
Alga Calcária	Alga Calcária	Esponja	Areia	EAM	EAM	Coral	EAM	Coral	Coral	EAM	Areia
Macroalgae	Alga Calcária	Esponja	Alga Calcária	Rocha	Rocha	EAM	Macroalgae	Coral	Zoantídeo	EAM	Macroalgae
EAM	Macroalgae	Macroalgae	Rocha	Areia	EAM	EAM	Esponja	EAM	Macroalgae	EAM	Macroalgae
Alga Calcária	Macroalgae	EAM	Rocha	Rocha	EAM	EAM	Areia	Alga Calcária	Alga Calcária	Esponja	Macroalgae
EAM	Macroalgae	EAM	Rocha	Rocha	Esponja	Coral	Areia	Coral	Macroalgae	Alga Calcária	Macroalgae
EAM	Macroalgae	EAM	Areia	Rocha	Coral	Coral	Areia	Alga Calcária	Alga Calcária	Coral	Coral
Alga Calcária	Zoanthídeo	EAM	Areia	Rocha	EAM	EAM	Areia	Alga Calcária	Alga Calcária	Esponja	Alga Calcária
EAM	Coral	Areia	Rocha	Alga Calcária	Rocha	EAM	Areia	Alga Calcária	Alga Calcária	Esponja	Alga Calcária
EAM	Macroalgae	Areia	Rocha	Alga Calcária	EAM	Alga Calcária	Areia	Alga Calcária	Macroalgae	EAM	Coral
EAM	Alga Calcária	EAM	Rocha	Rocha	EAM	Rocha	Areia	Coral	Macroalgae	Alga Calcária	Alga Calcária
Alga Calcária	Macroalgae	Areia	Alga Calcária	Areia	EAM	Rocha	Coral	Macroalgae	Coral	Alga Calcária	Alga Calcária
Coral	Coral	Rocha	Rocha	Alga Calcária	EAM	Coral	Coral	Macroalgae	Alga Calcária	Alga Calcária	Coral
EAM	Esponja	Areia	Alga Calcária	Alga Calcária	EAM	Coral	EAM	Macroalgae	Alga Calcária	EAM	Macroalgae
EAM	Areia	EAM	Areia	Coral	EAM	Coral	Esponja	Alga Calcária	Coral	Alga Calcária	Macroalgae
Areia	Areia	Areia	Rocha	Alga Calcária	EAM	EAM	Coral	Alga Calcária	Alga Calcária	EAM	EAM
EAM	Zoanthídeo	Rocha	EAM	Alga Calcária	Rocha	Coral	Alga Calcária	Macroalgae	Alga Calcária	Alga Calcária	EAM
Areia	Rocha	Areia	Rocha	Alga Calcária	Esponja	Macroalgae	Alga Calcária	Areia	Coral	Esponja	EAM
Areia	Coral	Rocha	Alga Calcária	Areia	Rocha	Areia	EAM	Alga Calcária	Macroalgae	EAM	Coral
Alga Calcária	Macroalgae	Alga Calcária	Alga Calcária	Areia	Rocha	Macroalgae	Coral	Areia	Macroalgae	EAM	Areia
EAM	Macroalgae	Rocha	Areia	Zoanthídeo	EAM	Macroalgae	Coral	Macroalgae	Alga Calcária	Coral	Areia
EAM	Zoanthídeo	Areia	Esponja	Rocha	Coral	EAM	EAM	Alga Calcária	Macroalgae	EAM	EAM
EAM	Macroalgae	Alga Calcária	Rocha	Coral	EAM	Esponja	EAM	Macroalgae	Macroalgae	EAM	Esponja
Macroalgae	Macroalgae	Alga Calcária	Rocha	Rocha	EAM	Macroalgae	EAM	Areia	Macroalgae	Alga Calcária	EAM
Areia	Esponja	EAM	Areia	Macroalgae	EAM	Rocha	Esponja	Alga Calcária	Macroalgae	EAM	EAM
Areia	Macroalgae	Areia	Alga Calcária	Zoanthídeo	Rocha	Macroalgae	Coral	Esponja	Coral	EAM	EAM
Areia	Macroalgae	Areia	Alga Calcária	Macroalgae	Esponja	Areia	Coral	Macroalgae	Coral	Alga Calcária	EAM
EAM	Ouriço	Areia	Rocha	Rocha	Coral	EAM	Esponja	Macroalgae	Macroalgae	Macroalgae	Esponja
EAM	Macroalgae	Areia	Coral	EAM	EAM	Areia	Esponja	EAM	Macroalgae	Macroalgae	EAM
Ouriço	Esponja	Areia	EAM	Rocha	Coral	Esponja	Alga Calcária	Esponja	Alga Calcária	Macroalgae	Esponja
EAM	Areia	Areia	Rocha	Rocha	EAM	Areia	Areia	Areia	Coral	Esponja	EAM

## Sheet: Carapitanga Norte
T1	T2	T3	T4	T5	T6	T7	T8	T9	T10	T11	T12
EAM	EAM	Macroalgae	Macroalga	Areia	Coral	Alga Calcária	EAM	Alga Calcária	Areia	Macroalgae	EAM
Macroalgae	Coral	EAM	Macroalga	Areia	Esponja	Macroalgae	EAM	Areia	EAM	EAM	Coral
Macroalgae	Macroalga	Macroalga	Macroalga	Areia	EAM	EAM	EAM	Areia	Areia	Alga Calcária	EAM
Alga calcaria	Esponja	Areia	EAM	Areia	Esponja	Macroalgae	Coral	Areia	EAM	Alga Calcária	Areia
Alga calcaria	Zoanthídeo	Macroalgae	Alga Calcária	Areia	Esponja	EAM	Areia	Alga Calcária	Areia	Esponja	Esponja
Macroalgae	Zoanthídeo	Alga Calcária	Areia	Areia	EAM	Rocha	Areia	Alga Calcária	Macroalgae	Alga Calcária	Coral
Areia	Coral	Zoanthídeo	Alga Calcária	Coral	EAM	Coral	EAM	Alga Calcária	EAM	EAM	Coral
Alga calcaria	EAM	Alga Calcária	Macroalga	Alga Calcária	Alga Calcária	Coral	Esponja	Coral	EAM	Macroalgae	EAM
Areia	Alga calcaria	Alga Calcária	Macroalga	Alga Calcária	Coral	EAM	EAM	Coral	Areia	EAM	EAM
Macroalgae	Alga calcaria	Macroalgae	Macroalga	Coral	EAM	EAM	EAM	Coral	Alga Calcária	Alga Calcária	Esponja
Alga calcaria	Esponja	Macroalga	Alga Calcária	Coral	EAM	Rocha	EAM	EAM	Alga Calcária	EAM	EAM
Macroalgae	Esponja	Zoanthídeo	Areia	Esponja	Ouriço	EAM	EAM	Alga Calcária	Esponja	EAM	Esponja
Areia	Esponja	Macroalgae	Alga Calcária	Macroalga	Coral	Esponja	Esponja	Areia	EAM	EAM	Areia
Alga calcaria	EAM	Rocha	Alga Calcária	Esponja	Esponja	EAM	EAM	EAM	EAM	Esponja	Esponja
Esponja	EAM	Coral	Esponja	Macroalga	Alga Calcária	Esponja	EAM	EAM	EAM	Coral	EAM
Macroalgae	Coral	Coral	Areia	Macroalgae	Coral	Esponja	EAM	EAM	Alga Calcária	Areia	EAM
Macroalgae	EAM	Macroalgae	Areia	Esponja	Coral	Esponja	Alga Calcária	EAM	EAM	Areia	EAM
EAM	Esponja	Areia	Macroalga	Esponja	Alga Calcária	Alga Calcária	Coral	Alga Calcária	Coral	Coral	Coral
Areia	EAM	Areia	Macroalga	Macroalgae	Esponja	Alga Calcária	EAM	Alga Calcária	EAM	Esponja	Alga Calcária
Areia	Macroalgae	Macroalgae	Areia	Coral	Esponja	Esponja	Coral	EAM	Esponja	Coral	EAM
Alga calcaria	EAM	Macroalgae	Alga Calcária	Coral	Alga calcaria	Macroalgae	EAM	EAM	EAM	Coral	EAM
Alga calcaria	Alga calcaria	Macroalga	EAM	Macroalgae	EAM	Alga Calcária	EAM	EAM	Alga Calcária	Coral	EAM
EAM	EAM	Alga Calcária	EAM	Macroalgae	Esponja	Alga Calcária	EAM	EAM	EAM	EAM	Alga Calcária
Alga calcaria	EAM	Macroalgae	Areia	Coral	Macroalgae	Alga Calcária	EAM	Alga Calcária	EAM	Areia	Coral
EAM	EAM	Ouriço	Alga Calcária	Coral	EAM	Alga Calcária	Coral	Alga Calcária	Alga Calcária	Esponja	Alga Calcária
Esponja	Alga calcaria	Macroalga	Macroalga	Coral	Areia	EAM	Coral	EAM	Areia	Coral	EAM
Esponja	Esponja	Zoanthídeo	Macroalga	Coral	Areia	Coral	Coral	EAM	EAM	Coral	EAM
Esponja	Zoanthídeo	Rocha	Macroalga	Macroalgae	Alga calcaria	EAM	Alga Calcária	Alga Calcária	Esponja	EAM	Esponja
Coral	Coral	Rocha	Alga Calcária	Macroalgae	Macroalgae	EAM	Coral	Macroalgae	Esponja	EAM	EAM
Macroalgae	Coral	Macroalga	Esponja	Macroalgae	Macroalgae	Coral	EAM	EAM	Esponja	Esponja	Alga Calcária
Macroalgae	EAM	Rocha	Esponja	Coral	Macroalga	Macroalga	EAM	EAM	Alga Calcária	EAM	EAM
Esponja	EAM	Macroalgae	Coral	Ouriço	Alga Calcária	EAM	EAM	EAM	Alga Calcária	EAM	EAM
Macroalgae	EAM	Areia	EAM	Areia	Macroalgae	Esponja	Alga Calcária	Coral	Macroalgae	Areia	Alga Calcária
Coral	Alga calcaria	Macroalga	Coral	Ouriço	Ouriço	Alga Calcária	EAM	Areia	EAM	EAM	EAM
EAM	Alga calcaria	Macroalga	EAM	Coral	Macroalga	Esponja	Coral	Alga Calcária	EAM	Rocha	Coral
Coral	Coral	Alga Calcária	EAM	Ouriço	Zoanthídeo	Esponja	EAM	Alga Calcária	EAM	Rocha	EAM
EAM	Coral	Rocha	EAM	Coral	Rocha	Alga Calcária	Esponja	Areia	Alga Calcária	EAM	EAM
Areia	EAM	Coral	Esponja	Coral	Rocha	Alga Calcária	EAM	Macroalgae	Coral	Coral	Alga Calcária
EAM	Zoanthídeo	Macroalgae	Coral	Macroalgae	EAM	Alga Calcária	EAM	Coral	EAM	Alga Calcária	Esponja
EAM	EAM	Areia	Coral	Macroalgae	Esponja	EAM	Ouriço	Coral	Esponja	EAM	Coral
