# Supplementary material for: Effects of depth on reef fish communities: Insights of a “deep refuge hypothesis” from Southwestern Atlantic reefs
Source: PLoS One. 2018 Sep 26;13(9):e0203072. doi: 10.1371/journal.pone.0203072 (PMC6157832; doi:10.1371/journal.pone.0203072)
Supplement: S2 Table — (XLS) [file pone.0203072.s002.xls]

## Sheet: Abundance
Depth	Site	Transecto	Abudefduf saxatilis	Acanthurus bahianus	Acanthurus chirurgus	Acanthurus coeruleus	Alphestes afer	Anisotremus moricandi	Anisotremus surinamensis	Anisotremus virginicus	Apogon americanus	Aulostomus strigosus	Bodianus rufus	Cantherhines macrocerus	Cantherhines pullus	Canthigaster figueiredoi	Carangoides bartholomei	Cephalopholis fulva	Chaetodipterus faber	Chaetodon striatus	Chromis multilineata	Clepticus brasiliensis	Coryphopterus glaucofraenum	Elacatinus figaro	Epinephelus adscensionis	Gramma brasiliensis	Gymnothorax moringa	Haemulon aurolineatum	Haemulon parra	Haemulon plumieri	Haemulon squamipinna	Halichoeres brasiliensis	Halichoeres dimidiatus	Halichoeres penrosei	Halichoeres poeyi	Holacanthus tricolor	Holocentrus adscensionis	Holocentrus ciliares	Kyphosus sectatrix	Labrisomus nuchipinnis	Lutjanus alexandrei	Lutjanus analis	Lutjanus jocu	Lutjanus synagris	Microspathodon chrysurus	Mulloidichthys martinicus	Mycteroperca bonaci	Myripristis jacobus	Ocyurus chrysurus
Shallow	Pirambu	T01	15	4	5	0	0	0	0	0	0	0	0	0	0	0	0	0	0	1	0	0	4	0	0	0	0	0	0	0	0	3	0	2	2	0	3	0	0	0	0	0	0	0	0	0	0	3	0
Shallow	Pirambu	T02	0	3	0	3	0	0	0	1	0	0	0	0	0	0	0	3	0	1	2	0	0	1	0	0	0	3	0	0	0	4	0	0	2	0	2	0	0	1	0	0	0	0	1	1	0	0	0
Shallow	Pirambu	T03	0	3	0	1	0	2	0	1	0	0	0	0	0	0	0	0	0	0	1	0	10	0	0	0	0	42	0	0	0	0	0	0	1	0	3	0	0	0	2	0	0	0	2	0	0	1	0
Shallow	Pirambu	T04	0	1	0	1	0	0	0	0	0	0	0	0	0	0	0	3	0	0	0	0	4	0	0	0	0	35	0	0	0	3	0	0	3	0	1	0	0	0	0	0	0	0	2	0	0	0	0
Shallow	Pirambu	T05	1	0	0	1	0	0	0	0	0	0	1	0	0	0	0	2	0	0	0	0	11	0	0	0	0	10	0	0	0	1	0	0	0	0	0	0	0	0	0	0	0	0	1	0	0	0	0
Shallow	Pirambu	T06	0	6	0	3	0	0	0	0	0	0	0	0	0	0	0	1	0	0	0	0	0	0	0	0	0	19	0	0	0	2	0	0	2	0	1	0	0	0	2	0	0	0	2	1	0	0	0
Shallow	Pirambu	T07	0	1	0	1	0	0	0	0	0	0	0	0	0	0	0	1	0	0	0	0	2	0	0	0	0	4	1	0	0	3	0	0	7	0	0	0	0	0	0	0	2	0	2	0	0	0	0
Shallow	Pirambu	T08	0	2	0	2	0	0	0	0	0	0	0	0	0	0	0	3	0	0	0	0	3	2	0	0	0	10	0	0	0	2	0	0	5	0	0	0	0	0	0	0	0	0	1	0	0	0	0
Shallow	Pirambu	T09	6	2	1	0	0	0	0	0	0	0	0	0	0	0	0	2	0	2	2	0	0	0	0	1	0	5	0	0	0	3	0	0	5	0	0	0	0	0	0	0	1	0	2	0	0	0	0
Shallow	Pirambu	T10	4	0	2	3	0	0	0	0	0	0	0	0	0	0	1	0	0	0	0	0	5	0	0	0	0	5	0	0	0	0	0	0	0	0	0	0	0	0	0	0	0	0	0	3	0	0	0
Shallow	Pirambu	T11	0	5	0	2	0	0	0	0	0	0	0	0	0	0	0	0	0	2	0	0	3	0	1	0	0	4	0	0	0	1	0	0	2	0	0	0	0	0	1	0	0	0	1	3	0	2	0
Shallow	Pirambu	T12	3	0	0	3	0	0	0	3	0	0	0	0	0	0	0	2	0	1	0	0	1	1	0	0	0	27	0	0	0	3	0	0	2	0	0	0	0	0	2	0	0	0	0	0	0	7	0
Shallow	Pirambu	T13	5	4	0	2	1	0	2	0	0	0	0	0	0	0	0	4	0	1	0	0	0	1	2	1	0	5	0	2	29	3	0	0	11	0	5	0	0	2	2	0	0	0	0	0	0	4	0
Shallow	Pirambu	T14	0	3	0	3	0	0	0	1	0	0	0	0	0	0	0	2	0	1	3	0	0	1	0	0	0	3	15	0	0	8	0	0	3	0	2	0	0	1	1	0	0	0	1	1	0	0	0
Shallow	Pirambu	T15	4	6	0	7	0	0	0	5	0	0	0	0	0	0	0	1	0	0	0	0	12	1	0	0	0	15	3	0	5	9	0	0	5	0	2	0	0	0	2	0	0	0	0	2	0	1	0
Shallow	Pirambu	T16	2	3	0	4	1	0	0	1	0	0	0	0	0	0	2	5	0	2	0	0	0	0	2	0	0	4	2	0	0	2	0	0	7	0	1	0	0	2	1	0	2	0	2	0	0	1	0
Shallow	Pirambu	T17	3	6	1	0	2	0	0	0	0	0	0	0	0	0	0	0	0	1	0	0	1	1	0	0	0	0	0	1	0	0	0	0	3	0	0	0	0	0	0	0	0	0	0	0	0	0	3
Shallow	Pirambu	T18	3	3	7	0	0	0	4	0	0	0	0	0	0	0	0	2	0	1	0	0	4	1	0	0	0	21	1	0	0	4	0	1	3	0	3	0	0	0	0	0	0	0	0	0	0	3	0
Shallow	Pirambu do Norte	T19	8	4	0	0	0	0	0	0	0	0	0	0	0	0	0	0	0	1	0	0	0	0	0	0	0	0	0	4	0	2	0	0	6	0	0	0	0	0	0	0	0	0	0	0	0	0	0
Shallow	Pirambu do Norte	T20	3	6	1	0	2	0	0	0	0	0	0	0	0	0	0	0	0	1	0	0	1	0	0	0	0	0	0	1	0	0	0	0	3	0	0	0	0	0	0	0	0	0	0	0	0	0	3
Shallow	Pirambu do Norte	T21	3	1	0	0	0	0	0	0	0	0	0	0	0	0	0	0	0	0	0	0	0	1	0	0	0	0	0	0	0	0	0	0	5	0	0	0	0	0	0	0	0	0	0	0	0	0	3
Shallow	Pirambu do Norte	T22	0	0	0	0	0	0	0	0	0	0	0	0	0	0	7	0	0	2	0	0	0	0	0	0	0	1	0	2	0	0	0	0	11	0	0	0	0	0	0	0	0	0	0	0	0	0	0
Shallow	Pirambu do Norte	T23	2	0	0	0	0	0	1	0	0	0	0	0	0	0	3	0	0	0	0	0	0	0	0	0	0	1	0	3	0	0	0	0	7	0	0	0	0	0	0	0	0	0	0	0	0	0	0
Shallow	Pirambu do Norte	T24	14	12	0	0	0	0	0	0	0	0	0	0	0	0	1	0	0	1	0	0	0	0	0	0	0	2	0	3	0	0	0	0	0	0	0	0	0	0	0	0	0	0	0	0	0	0	2
Shallow	Pirambu do Norte	T25	5	8	0	0	0	0	0	0	0	0	0	0	0	0	0	0	0	2	0	0	0	0	0	0	0	5	0	3	0	2	0	0	2	0	0	0	0	0	0	0	0	0	0	0	0	0	0
Shallow	Pirambu do Norte	T26	8	14	0	0	2	0	0	0	0	0	0	0	0	0	3	0	0	0	0	0	0	0	0	0	0	0	0	3	0	0	0	0	4	0	0	0	0	0	0	0	0	0	0	0	0	0	0
Shallow	Pirambu do Norte	T27	18	9	0	0	2	0	1	0	0	0	0	0	0	0	0	0	0	1	0	0	0	0	0	0	0	0	0	2	0	0	0	0	0	0	0	0	0	0	0	0	0	2	0	0	0	0	0
Shallow	Pirambu do Norte	T28	15	5	0	0	0	0	0	0	0	0	0	0	0	0	0	0	0	1	0	0	0	0	0	0	0	0	0	3	0	2	0	0	3	0	0	0	0	0	0	0	0	0	0	0	0	0	3
Shallow	Pirambu do Norte	T29	5	2	0	0	1	0	1	0	0	0	0	0	0	0	0	2	0	1	0	0	4	0	0	0	0	11	5	0	0	3	0	0	6	0	0	0	0	1	2	0	0	0	2	0	0	0	0
Shallow	Pirambu do Norte	T30	0	5	2	0	0	0	0	0	2	0	0	0	0	0	0	3	0	1	0	0	5	2	0	0	0	0	32	0	0	3	0	0	6	0	0	0	0	2	1	0	2	0	0	0	0	3	0
Shallow	Pirambu do Norte	T31	7	0	0	0	0	0	0	0	0	0	0	0	0	0	0	0	0	0	0	0	5	0	0	0	0	0	0	0	0	0	0	0	3	0	0	0	0	0	1	0	0	0	0	0	0	2	0
Shallow	Pirambu do Norte	T32	8	3	3	0	0	0	0	2	0	0	0	0	0	0	4	0	0	1	0	0	7	0	0	0	0	5	0	1	0	4	0	0	9	0	2	0	0	0	0	0	0	0	0	0	0	5	0
Shallow	Pirambu do Norte	T33	6	3	2	0	0	0	0	2	0	0	0	0	0	0	0	4	0	2	0	0	5	2	4	0	0	7	5	2	0	3	0	0	9	0	0	0	0	0	3	0	3	0	0	0	0	3	0
Shallow	Pirambu do Norte	T34	7	0	5	0	0	0	0	2	0	0	0	0	0	0	2	8	0	2	0	0	0	3	4	0	0	16	0	1	0	3	0	0	1	0	3	0	0	0	0	0	3	0	0	0	0	2	0
Shallow	Pirambu do Norte	T35	3	5	0	7	0	0	0	5	0	0	0	0	0	0	0	0	0	0	0	0	6	0	0	0	0	40	3	0	5	9	0	0	0	0	0	0	0	0	2	0	0	0	0	0	0	2	0
Shallow	Pirambu do Norte	T36	3	3	0	2	0	0	0	2	0	0	0	0	0	0	0	5	0	0	0	0	0	0	0	0	0	5	2	0	0	0	0	0	8	0	0	0	0	2	1	0	2	0	2	0	0	0	0
Deep	Carapitanga	T37	9	10	0	3	1	0	0	5	0	0	4	0	0	0	0	9	3	2	0	0	0	5	0	3	0	90	0	0	25	5	0	0	6	0	1	3	12	0	3	0	2	0	0	0	0	6	0
Deep	Carapitanga	T38	11	10	0	4	0	0	0	0	0	0	0	0	0	8	0	0	0	0	0	0	0	3	0	4	0	65	0	0	13	4	0	0	12	0	3	4	0	0	0	0	0	0	0	0	0	0	0
Deep	Carapitanga	T39	0	1	0	1	1	0	0	1	0	3	3	0	0	0	0	2	0	1	80	0	0	2	0	0	0	300	0	0	0	3	0	0	0	4	0	0	40	0	0	0	0	1	0	0	1	2	0
Deep	Carapitanga	T40	1	3	0	0	0	0	0	0	0	0	2	0	0	2	2	2	0	1	30	0	0	0	0	2	0	0	0	0	0	11	0	0	1	0	0	0	20	0	0	0	0	0	0	0	0	0	0
Deep	Carapitanga	T41	1	14	0	1	0	1	0	1	0	0	4	0	0	0	0	1	0	1	0	0	0	2	0	3	0	420	0	0	3	0	1	0	4	1	1	0	0	0	0	0	0	0	0	0	0	4	0
Deep	Carapitanga	T42	5	8	0	0	0	0	0	1	1	1	1	0	0	0	0	3	0	1	11	0	0	1	0	1	0	43	0	0	4	2	0	0	2	3	1	0	0	0	0	0	0	0	0	0	0	0	0
Deep	Carapitanga	T43	13	7	0	10	0	0	0	0	0	0	7	0	0	0	0	9	0	0	5	0	0	1	0	3	0	25	0	0	8	6	0	0	5	0	0	3	0	0	0	0	0	0	0	0	0	0	0
Deep	Carapitanga	T44	1	2	0	9	0	0	0	1	0	0	8	0	0	0	0	5	0	1	10	0	0	0	0	0	0	231	0	0	0	4	0	0	2	0	0	0	0	0	0	0	0	0	0	0	0	0	0
Deep	Carapitanga	T45	7	1	0	0	0	0	0	0	0	0	1	1	0	0	0	1	0	0	0	0	0	2	3	3	0	0	0	0	0	5	1	0	0	2	0	2	0	0	0	0	0	0	0	0	0	0	0
Deep	Carapitanga	T46	20	1	0	2	0	0	0	2	0	1	7	0	0	2	0	1	30	0	40	0	0	1	1	1	0	15	0	0	0	1	0	0	0	5	0	4	0	0	0	0	0	0	0	0	0	0	0
Deep	Carapitanga	T47	0	1	0	0	0	0	0	2	0	0	0	4	0	0	0	2	20	1	0	1	0	1	0	2	0	4	0	0	1	2	0	0	0	2	0	2	0	0	0	0	0	0	0	0	0	0	0
Deep	Carapitanga	T48	30	4	0	1	0	0	0	0	0	0	3	3	0	0	0	6	0	0	50	0	0	1	0	4	0	33	1	0	0	0	0	0	0	6	0	0	0	0	0	0	1	0	0	0	0	3	0
Deep	Carapitanga	T49	0	4	0	0	0	0	0	1	0	1	3	0	0	0	0	8	0	0	0	0	0	4	0	0	0	308	0	0	1	1	0	0	0	6	1	0	0	0	0	0	1	1	0	0	0	0	0
Deep	Carapitanga	T50	15	6	0	4	0	0	1	1	0	0	8	0	0	0	0	5	0	0	10	12	0	6	2	3	0	500	1	0	3	0	0	0	0	3	3	0	38	0	1	0	0	0	0	0	0	1	0
Deep	Carapitanga	T51	30	11	0	1	0	1	0	1	0	0	5	0	0	0	0	10	0	0	42	0	2	15	0	8	0	3	0	0	7	1	0	0	2	1	3	0	67	0	0	0	0	0	0	12	0	2	0
Deep	Carapitanga	T52	15	17	0	0	0	1	0	0	0	0	4	0	1	2	0	15	2	2	22	0	0	4	0	2	0	18	0	2	24	4	0	1	2	5	3	0	0	0	0	0	4	0	0	0	0	2	0
Deep	Carapitanga	T53	42	5	0	1	0	2	0	2	0	3	0	0	0	0	0	10	0	0	100	0	0	5	0	6	0	57	0	2	4	3	0	0	2	4	0	1	0	0	0	0	0	0	0	12	0	5	0
Deep	Carapitanga	T54	0	4	0	0	0	0	0	0	0	0	5	0	0	0	3	6	0	3	0	0	0	10	0	2	0	200	0	5	0	3	0	0	0	4	0	2	0	0	0	0	0	0	0	0	0	5	0
Deep	Carapitanga Norte	T55	0	12	0	7	0	0	0	3	0	1	8	0	0	0	0	5	0	3	30	0	0	6	0	7	0	50	0	2	2	4	0	0	0	2	0	2	0	0	2	0	2	0	0	0	0	0	0
Deep	Carapitanga Norte	T56	0	12	0	10	0	0	0	2	0	0	8	0	0	3	0	14	25	3	0	0	0	0	0	5	0	105	0	2	15	4	0	0	0	8	0	0	0	0	0	0	3	0	0	22	0	4	0
Deep	Carapitanga Norte	T57	0	7	0	0	0	0	0	0	0	0	0	0	0	0	0	8	0	0	0	0	0	1	0	1	0	0	0	0	46	1	0	0	0	4	0	0	0	0	0	0	0	0	0	0	0	0	0
Deep	Carapitanga Norte	T58	7	1	0	1	0	0	0	0	0	0	3	0	0	0	0	0	0	0	0	0	0	0	0	0	0	3	1	0	20	1	0	0	1	3	0	0	0	0	0	0	3	0	0	0	0	0	0
Deep	Carapitanga Norte	T59	0	2	0	0	0	0	0	1	0	0	2	0	0	0	0	3	0	0	0	0	0	0	0	0	0	0	0	2	53	1	0	0	1	4	0	0	0	0	0	0	0	0	0	0	0	1	0
Deep	Carapitanga Norte	T60	0	1	0	13	0	0	1	3	0	0	4	0	0	0	0	1	0	0	0	0	0	0	0	4	0	40	0	0	0	1	0	0	1	0	4	2	0	0	0	0	1	0	0	0	0	2	0
Deep	Carapitanga Norte	T61	0	5	0	1	0	0	0	2	0	0	10	0	0	0	0	1	0	0	0	0	0	2	0	1	0	2	0	0	0	0	0	0	3	1	2	0	0	0	0	0	0	0	0	0	0	2	0
Deep	Carapitanga Norte	T62	3	5	0	0	0	2	0	2	0	0	4	0	1	1	0	17	0	1	0	1	0	5	0	2	0	76	0	0	14	1	0	0	2	4	1	0	0	0	2	1	1	0	0	0	0	2	0
Deep	Carapitanga Norte	T63	3	9	0	0	0	1	1	1	0	0	5	0	1	0	0	10	0	2	0	0	0	3	0	2	1	156	0	3	4	0	0	0	0	2	0	0	0	0	1	0	2	0	0	6	0	2	0
Deep	Carapitanga Norte	T64	10	3	0	1	0	0	0	0	0	0	2	0	0	1	0	5	0	1	0	0	3	2	1	3	0	95	0	0	7	1	0	0	1	3	1	0	0	0	0	0	1	0	0	0	0	1	0
Deep	Carapitanga Norte	T65	3	8	0	1	0	1	0	1	0	0	4	0	0	2	0	10	0	2	0	0	0	0	0	5	0	80	0	0	8	1	0	0	7	1	0	0	0	0	0	0	0	0	0	0	0	1	0
Deep	Carapitanga Norte	T66	3	14	6	9	2	0	1	4	0	0	21	1	0	0	2	19	4	1	1	0	0	1	3	6	0	12	1	4	26	0	1	0	2	6	4	2	1	0	1	0	3	0	0	0	0	2	0
Deep	Carapitanga Norte	T67	3	5	1	3	0	0	0	4	0	0	8	0	0	2	0	12	7	0	9	0	0	1	0	2	0	4	0	3	40	3	0	0	0	3	2	1	3	0	1	0	0	0	0	16	0	3	0
Deep	Carapitanga Norte	T68	5	8	0	3	0	0	1	1	0	0	9	0	0	1	16	16	0	0	0	0	0	4	0	1	0	16	0	2	7	2	0	0	2	4	0	1	0	0	0	0	0	0	0	0	0	1	0
Deep	Carapitanga Norte	T69	8	5	2	0	0	1	2	2	0	0	12	0	0	0	0	12	3	0	50	12	0	3	1	4	0	80	0	0	60	5	1	0	0	3	2	3	5	0	3	0	0	0	0	0	0	2	2
Deep	Carapitanga Norte	T70	6	5	0	3	0	0	0	5	0	0	6	0	0	1	14	0	0	2	0	0	0	2	2	10	0	20	0	0	30	7	0	0	3	8	2	0	0	0	0	0	0	0	0	0	0	0	0
Deep	Carapitanga Norte	T71	12	12	0	3	0	0	0	2	0	0	7	0	0	0	4	6	0	1	0	0	0	3	0	3	0	115	0	0	17	3	0	0	5	0	2	3	22	0	0	0	0	0	0	0	0	0	0
Deep	Carapitanga Norte	T72	3	4	1	6	0	1	2	1	0	0	4	0	0	0	0	13	6	2	0	0	3	4	3	5	0	12	0	4	0	2	0	0	3	4	4	2	6	0	0	0	4	0	0	2	1	0	0
[truncated: 19 more columns]

## Sheet: Abd and S
Depth	Site	S	N	logX+1 S	logX+1 N
Shallow	Pirambu	14	77	1.17609	1.89209
Shallow	Pirambu	17	48	1.25527	1.6902
Shallow	Pirambu	17	136	1.25527	2.13672
Shallow	Pirambu	13	75	1.14613	1.88081
Shallow	Pirambu	13	63	1.14613	1.80618
Shallow	Pirambu	13	57	1.14613	1.76343
Shallow	Pirambu	15	378	1.20412	2.57864
Shallow	Pirambu	13	52	1.14613	1.72428
Shallow	Pirambu	18	56	1.27875	1.75587
Shallow	Pirambu	12	37	1.11394	1.57978
Shallow	Pirambu	17	76	1.25527	1.88649
Shallow	Pirambu	16	82	1.23045	1.91908
Shallow	Pirambu	27	129	1.44716	2.11394
Shallow	Pirambu	22	108	1.36173	2.03743
Shallow	Pirambu	22	118	1.36173	2.07555
Shallow	Pirambu	29	84	1.47712	1.92942
Shallow	Pirambu	14	81	1.17609	1.91381
Shallow	Pirambu	21	92	1.34242	1.96848
Shallow	Pirambu do Norte	12	68	1.11394	1.83885
Shallow	Pirambu do Norte	13	87	1.14613	1.94448
Shallow	Pirambu do Norte	9	32	1	1.51851
Shallow	Pirambu do Norte	9	82	1	1.91908
Shallow	Pirambu do Norte	10	51	1.04139	1.716
Shallow	Pirambu do Norte	12	74	1.11394	1.87506
Shallow	Pirambu do Norte	12	63	1.11394	1.80618
Shallow	Pirambu do Norte	10	76	1.04139	1.88649
Shallow	Pirambu do Norte	13	82	1.14613	1.91908
Shallow	Pirambu do Norte	10	66	1.04139	1.82607
Shallow	Pirambu do Norte	20	84	1.32222	1.92942
Shallow	Pirambu do Norte	20	105	1.32222	2.02531
Shallow	Pirambu do Norte	9	38	1	1.59106
Shallow	Pirambu do Norte	15	81	1.20412	1.91381
Shallow	Pirambu do Norte	20	98	1.32222	1.99564
Shallow	Pirambu do Norte	19	97	1.30103	1.99123
Shallow	Pirambu do Norte	15	117	1.20412	2.07188
Shallow	Pirambu do Norte	19	70	1.30103	1.85126
Deep	Carapitanga	28	276	1.4624	2.44248
Deep	Carapitanga	21	204	1.34242	2.31175
Deep	Carapitanga	20	453	1.32222	2.65706
Deep	Carapitanga	16	153	1.23045	2.18752
Deep	Carapitanga	22	476	1.36173	2.67852
Deep	Carapitanga	20	92	1.32222	1.96848
Deep	Carapitanga	16	118	1.23045	2.07555
Deep	Carapitanga	16	291	1.23045	2.46538
Deep	Carapitanga	17	53	1.25527	1.73239
Deep	Carapitanga	21	142	1.34242	2.15534
Deep	Carapitanga	18	58	1.27875	1.77085
Deep	Carapitanga	19	162	1.30103	2.21219
Deep	Carapitanga	17	355	1.25527	2.55145
Deep	Carapitanga	29	674	1.47712	2.8293
Deep	Carapitanga	30	249	1.49136	2.39794
Deep	Carapitanga	28	182	1.4624	2.26245
Deep	Carapitanga	23	281	1.38021	2.45025
Deep	Carapitanga	19	329	1.30103	2.51851
Deep	Carapitanga Norte	27	176	1.44716	2.24797
Deep	Carapitanga Norte	24	284	1.39794	2.45484
Deep	Carapitanga Norte	11	83	1.07918	1.92428
Deep	Carapitanga Norte	15	63	1.20412	1.80618
Deep	Carapitanga Norte	13	78	1.14613	1.89763
Deep	Carapitanga Norte	15	103	1.20412	2.01703
Deep	Carapitanga Norte	15	59	1.20412	1.77815
Deep	Carapitanga Norte	30	174	1.49136	2.24304
Deep	Carapitanga Norte	24	238	1.39794	2.3784
Deep	Carapitanga Norte	24	157	1.39794	2.19866
Deep	Carapitanga Norte	21	156	1.34242	2.1959
Deep	Carapitanga Norte	36	204	1.5682	2.31175
Deep	Carapitanga Norte	31	210	1.50515	2.32428
Deep	Carapitanga Norte	26	133	1.43136	2.1271
Deep	Carapitanga Norte	30	305	1.49136	2.48572
Deep	Carapitanga Norte	25	188	1.41497	2.27646
Deep	Carapitanga Norte	24	270	1.39794	2.43297
Deep	Carapitanga Norte	32	127	1.51851	2.10721

## Sheet: Trophic S
Depth	Site	Transecto	OMN	OMN	OMN	OMN	OMN		ROVH	ROVH	ROVH	ROVH	ROVH	ROVH	ROVH	ROVH	ROVH		PIS	PIS	PIS	PIS	PIS		PLK	PLK	PLK	PLK	PLK		SIF	SIF	SIF	SIF	SIF		MIF	MIF	MIF	MIF	MIF	MIF	MIF	MIF	MIF	MIF	MIF	MIF	MIF
Shallow	Pirambu	T01	1	0	0	0	1		1	1	0	0	0	0	0	0	0		0	0	0	0	0		0	0	0	1	0		1	0	0	0	0		0	0	0	0	0	0	0	0	0	0	1	0	1
Shallow	Pirambu	T02	0	0	0	0	0		1	0	1	0	0	1	0	0	1		0	0	0	0	0		1	0	0	0	0		1	0	0	0	0		0	0	1	0	1	0	1	0	0	0	1	0	1
Shallow	Pirambu	T03	0	0	0	0	1		1	0	1	0	0	1	0	0	1		0	0	0	0	0		1	0	0	1	1		0	0	0	0	0		1	0	1	0	0	0	1	0	0	0	0	0	1
Shallow	Pirambu	T04	0	0	0	0	1		1	0	1	0	0	1	0	0	0		0	0	0	0	0		0	0	0	0	0		0	0	0	0	0		0	0	0	0	0	0	1	0	0	0	1	0	1
Shallow	Pirambu	T05	1	0	0	0	1		0	0	1	0	0	1	0	0	1		0	0	0	0	1		0	0	0	0	1		0	0	0	0	0		0	0	0	1	0	0	1	0	0	0	1	0	0
Shallow	Pirambu	T06	0	0	0	0	0		1	0	1	0	0	1	1	0	0		0	0	0	0	0		0	0	0	0	0		0	0	0	0	0		0	0	0	0	0	0	1	0	0	0	1	0	1
Shallow	Pirambu	T07	0	0	0	0	1		1	0	1	0	0	1	0	0	1		0	0	0	0	0		0	0	0	0	1		0	0	0	0	0		0	0	0	0	0	0	1	1	0	0	1	0	1
Shallow	Pirambu	T08	0	0	0	0	1		1	0	1	0	0	1	0	1	1		0	0	0	0	0		0	0	0	0	0		0	0	0	0	0		0	0	0	0	1	0	1	0	0	0	1	0	1
Shallow	Pirambu	T09	1	0	0	0	0		1	1	0	0	0	1	0	1	1		0	0	0	0	0		1	0	0	0	0		1	0	0	0	0		0	0	0	0	0	1	1	0	0	0	1	0	1
Shallow	Pirambu	T10	1	0	0	0	1		0	1	1	0	0	1	0	0	0		0	0	1	0	1		0	0	0	0	0		0	0	0	0	0		0	0	0	0	0	0	1	0	0	0	0	0	0
Shallow	Pirambu	T11	0	0	0	0	1		1	0	1	0	0	1	0	1	0		0	0	0	0	1		0	0	0	1	1		1	0	0	0	0		0	0	0	0	0	0	1	0	0	0	1	0	1
Shallow	Pirambu	T12	1	0	0	0	1		0	0	1	0	0	1	0	0	1		0	0	0	0	0		0	0	0	1	0		1	0	0	0	0		0	0	1	0	1	0	1	0	0	0	1	0	1
Shallow	Pirambu	T13	1	0	0	0	0		1	0	1	0	0	1	0	1	1		0	0	0	0	0		0	0	0	1	0		1	0	0	0	0		0	1	0	0	1	1	1	0	1	1	1	0	1
Shallow	Pirambu	T14	0	0	0	0	0		1	0	1	0	0	1	0	0	1		0	0	0	0	1		1	0	0	0	1		1	0	0	0	0		0	0	1	0	1	0	1	1	0	0	1	0	1
Shallow	Pirambu	T15	1	0	0	0	1		1	0	1	0	0	1	1	0	1		0	0	0	0	0		0	0	0	1	1		0	0	0	0	0		0	0	1	0	1	0	1	1	0	1	1	0	1
Shallow	Pirambu	T16	1	0	0	0	0		1	0	1	0	1	1	1	0	1		0	0	1	0	1		0	0	0	1	1		1	0	0	0	0		0	0	1	0	0	0	1	1	0	0	1	0	1
Shallow	Pirambu	T17	1	0	0	0	1		1	1	0	0	0	0	1	1	0		0	0	0	0	0		0	0	0	0	0		1	0	0	0	0		0	0	0	0	1	0	0	0	1	0	0	0	1
Shallow	Pirambu	T18	1	0	0	0	1		1	1	0	0	0	0	0	0	0		0	0	0	0	0		0	0	0	1	1		1	0	0	0	0		0	1	0	0	1	0	1	1	0	0	1	0	1
Shallow	Pirambu do Norte	T19	1	0	0	0	0		1	0	0	0	1	1	0	0	1		0	0	0	0	1		0	0	0	0	0		1	0	0	0	0		0	0	0	0	0	0	0	0	1	0	1	0	1
Shallow	Pirambu do Norte	T20	1	0	0	0	1		1	1	0	0	0	1	0	1	0		0	0	0	0	0		0	0	0	0	0		1	0	0	0	0		0	0	0	0	0	0	0	0	1	0	0	0	1
Shallow	Pirambu do Norte	T21	1	0	0	0	0		1	0	0	0	0	1	0	0	0		0	0	0	0	1		0	0	0	0	0		0	0	0	0	0		0	0	0	0	1	0	0	0	0	0	0	0	1
Shallow	Pirambu do Norte	T22	0	0	0	0	0		0	0	0	0	1	1	1	0	0		0	0	1	0	0		0	0	0	0	0		1	0	0	0	0		0	0	0	0	0	0	1	0	1	0	0	0	1
Shallow	Pirambu do Norte	T23	1	0	0	0	0		0	0	0	0	1	1	0	0	0		1	0	1	0	0		0	0	0	0	0		0	0	0	0	0		0	1	0	0	0	0	1	0	1	0	0	0	1
Shallow	Pirambu do Norte	T24	1	0	0	0	0		1	0	0	0	0	1	0	1	0		0	0	1	0	1		0	0	0	0	0		1	0	0	0	0		0	0	0	0	0	0	1	0	1	0	0	0	0
Shallow	Pirambu do Norte	T25	1	0	0	0	0		1	0	0	0	0	1	0	0	0		0	0	0	0	1		0	0	0	0	0		1	0	0	0	0		0	0	0	0	0	0	1	0	1	0	1	0	1
Shallow	Pirambu do Norte	T26	1	0	0	0	0		1	0	0	0	0	1	0	0	0		0	0	1	0	1		0	0	0	0	0		0	0	0	0	0		0	0	0	0	0	0	0	0	1	0	0	0	1
Shallow	Pirambu do Norte	T27	1	0	0	0	0		1	0	0	0	1	1	0	0	0		0	0	0	0	1		0	0	0	0	1		1	0	0	0	0		0	1	0	0	0	0	0	0	1	0	0	0	0
Shallow	Pirambu do Norte	T28	1	0	0	0	0		1	0	0	0	0	0	0	0	1		0	0	0	0	0		0	0	0	0	1		1	0	0	0	0		0	0	0	0	0	0	0	0	1	0	1	0	1
Shallow	Pirambu do Norte	T29	1	0	0	0	1		1	0	0	0	0	0	0	1	1		0	0	0	0	1		0	0	0	0	0		1	0	0	0	0		0	1	0	0	0	0	1	1	0	0	1	0	1
Shallow	Pirambu do Norte	T30	0	0	0	0	1		1	1	0	0	0	1	0	1	1		0	0	0	0	1		0	0	1	1	0		1	0	0	0	0		0	0	0	0	1	0	0	1	0	0	1	0	1
Shallow	Pirambu do Norte	T31	1	0	0	0	1		0	0	0	0	0	1	0	0	0		0	0	0	0	1		0	0	0	1	0		0	0	0	0	0		0	0	0	0	0	0	0	0	0	0	0	0	1
Shallow	Pirambu do Norte	T32	1	0	0	0	1		1	1	0	0	0	0	0	0	1		0	0	1	0	0		0	0	0	1	0		1	0	0	0	0		0	0	1	0	0	0	1	0	1	0	1	0	1
Shallow	Pirambu do Norte	T33	1	0	0	0	1		1	1	0	0	0	0	0	0	0		0	0	0	0	1		0	0	0	1	0		1	0	0	0	0		0	0	1	0	1	0	1	1	1	0	1	0	1
Shallow	Pirambu do Norte	T34	1	0	0	0	0		0	1	0	0	0	0	0	0	0		0	0	1	0	0		0	0	0	1	0		1	0	0	0	0		0	0	1	0	1	0	1	0	1	0	1	0	1
Shallow	Pirambu do Norte	T35	1	0	0	0	1		1	0	1	0	0	1	0	0	1		0	0	0	0	0		0	0	0	1	0		0	0	0	0	0		0	0	1	0	0	0	1	1	0	1	1	0	0
Shallow	Pirambu do Norte	T36	1	0	0	0	0		1	0	1	0	1	1	0	0	0		0	0	0	0	1		0	0	0	0	1		0	0	0	0	0		0	0	1	0	0	0	1	1	0	0	0	0	1
Deep	Carapitanga	T37	1	0	0	1	0		1	0	1	1	0	1	1	1	1		0	0	0	0	0		0	0	0	1	0		1	0	0	1	0		0	0	1	1	1	1	1	0	0	1	1	0	1
Deep	Carapitanga	T38	1	0	0	0	0		1	0	1	0	0	1	1	1	1		0	0	0	0	0		0	0	0	0	1		0	1	0	1	0		0	0	0	0	1	1	1	0	0	1	1	0	1
Deep	Carapitanga	T39	0	0	0	0	0		1	0	1	1	0	1	0	0	1		0	1	0	0	1		1	0	0	1	0		1	0	1	0	0		0	0	1	1	1	0	1	0	0	0	1	0	0
Deep	Carapitanga	T40	1	0	0	0	0		1	0	0	1	0	1	0	0	0		0	0	1	0	0		1	0	0	0	1		1	1	0	0	0		0	0	0	1	0	1	0	0	0	0	1	0	1
Deep	Carapitanga	T41	1	0	0	0	0		1	0	1	0	1	0	1	1	1		0	0	0	0	0		0	0	0	1	0		1	0	1	0	0		1	0	1	1	1	1	1	0	0	1	0	1	1
Deep	Carapitanga	T42	1	0	0	0	0		1	0	0	0	0	0	1	0	1		0	1	0	0	0		1	0	1	0	0		1	0	1	0	0		0	0	1	1	1	1	1	0	0	1	1	0	1
Deep	Carapitanga	T43	1	0	0	0	0		1	0	1	0	0	0	1	0	1		0	0	0	0	0		1	0	0	0	0		0	0	0	1	0		0	0	0	1	1	1	1	0	0	1	1	0	1
Deep	Carapitanga	T44	1	0	0	0	0		1	0	1	0	0	1	1	0	1		0	0	0	0	0		1	0	0	0	0		1	0	0	0	0		0	0	1	1	0	0	1	0	0	0	1	0	1
Deep	Carapitanga	T45	1	1	0	0	0		1	0	0	0	1	1	1	0	1		0	0	0	0	0		0	0	0	0	1		0	0	1	1	0		0	0	0	1	1	1	0	0	0	0	1	1	0
Deep	Carapitanga	T46	1	0	0	1	0		1	0	1	0	0	1	0	1	1		0	1	0	0	0		1	0	0	0	1		0	1	1	1	0		0	0	1	1	1	1	1	0	0	0	1	0	0
Deep	Carapitanga	T47	0	1	0	1	0		1	0	0	0	1	1	1	0	0		0	0	0	0	0		0	1	0	0	0		1	0	1	1	0		0	0	1	0	1	1	1	0	0	1	1	0	0
Deep	Carapitanga	T48	1	1	0	0	0		1	0	1	0	1	1	1	0	1		0	0	0	0	0		1	0	0	1	0		0	0	1	0	0		0	0	0	1	1	1	1	1	0	0	0	0	0
Deep	Carapitanga	T49	0	0	0	0	0		1	0	0	0	1	0	1	0	1		0	1	0	0	0		0	0	0	0	0		0	0	1	0	0		0	0	1	1	1	0	1	0	0	1	1	0	0
Deep	Carapitanga	T50	1	0	0	0	0		1	0	1	1	1	1	1	0	1		0	0	0	0	0		1	1	0	1	1		0	0	1	0	0		0	1	1	1	1	1	1	1	0	1	0	0	0
Deep	Carapitanga	T51	1	0	0	0	1		1	0	1	1	1	1	1	0	1		0	0	0	0	1		1	0	0	1	1		0	0	1	0	0		1	0	1	1	1	1	1	0	0	1	1	0	1
Deep	Carapitanga	T52	1	0	1	1	0		1	0	0	0	1	1	0	0	1		0	0	0	0	0		1	0	0	1	1		1	1	1	0	0		1	0	0	1	1	1	1	0	1	1	1	0	1
Deep	Carapitanga	T53	1	0	0	0	0		1	0	1	0	0	1	0	1	1		0	1	0	0	0		1	0	0	1	0		0	0	1	1	0		1	0	1	0	1	1	1	0	1	1	1	0	1
Deep	Carapitanga	T54	0	0	0	0	0		1	0	0	0	0	0	1	0	1		0	0	1	0	0		0	0	0	1	1		1	0	1	1	0		0	0	0	1	1	1	1	0	1	0	1	0	0
Deep	Carapitanga Norte	T55	0	0	0	0	0		1	0	1	0	1	1	1	1	1		0	1	0	0	1		1	0	0	0	1		1	0	1	1	0		0	0	1	1	1	1	1	0	1	1	1	0	0
Deep	Carapitanga Norte	T56	0	0	0	1	0		1	0	1	0	0	1	1	1	1		0	0	0	0	1		0	0	0	1	0		1	1	1	0	0		0	0	1	1	0	1	1	0	1	1	1	0	0
Deep	Carapitanga Norte	T57	0	0	0	0	0		1	0	0	0	0	1	0	0	1		0	0	0	0	0		0	0	0	0	0		0	0	1	0	0		0	0	0	0	1	1	0	0	0	1	1	0	0
Deep	Carapitanga Norte	T58	1	0	0	0	0		1	0	1	0	1	0	1	0	1		0	0	0	0	0		0	0	0	0	0		0	0	1	0	0		0	0	0	1	0	0	1	1	0	1	1	0	1
Deep	Carapitanga Norte	T59	0	0	0	0	0		1	0	0	0	0	1	1	0	0		0	0	0	0	0		0	0	0	1	0		0	0	1	0	1		0	0	1	1	0	0	0	0	1	1	1	0	1
Deep	Carapitanga Norte	T60	0	0	0	0	0		1	0	1	0	0	1	0	0	0		0	0	0	0	0		0	0	0	1	0		0	0	0	1	0		0	1	1	1	0	1	1	0	0	0	1	0	1
Deep	Carapitanga Norte	T61	0	0	0	0	0		1	0	1	0	0	1	0	0	0		0	0	0	0	0		0	0	0	1	1		0	0	1	0	0		0	0	1	1	1	1	1	0	0	0	0	0	1
Deep	Carapitanga Norte	T62	1	0	1	0	0		1	0	0	0	1	1	1	0	1		1	0	0	1	0		0	1	0	1	1		1	1	1	0	0		1	0	1	1	1	1	1	0	0	1	1	0	1
Deep	Carapitanga Norte	T63	1	0	1	0	0		1	0	0	0	1	1	0	0	0		0	0	0	0	0		0	0	0	1	1		1	0	1	0	0		1	1	1	1	1	1	1	0	1	1	0	0	0
Deep	Carapitanga Norte	T64	1	0	0	0	1		1	0	1	0	1	0	0	0	1		0	0	0	0	0		0	0	0	1	0		1	1	1	0	0		0	0	0	1	1	1	1	0	0	1	1	0	1
Deep	Carapitanga Norte	T65	1	0	0	0	0		1	0	1	0	1	1	1	0	1		0	0	0	0	0		0	0	0	1	0		1	1	1	0	0		1	0	1	1	0	1	1	0	0	1	1	0	1
Deep	Carapitanga Norte	T66	1	1	0	1	0		1	1	1	1	1	1	1	0	1		0	0	1	0	0		1	0	0	1	0		1	0	1	1	0		0	1	1	1	1	1	1	1	1	1	0	1	1
Deep	Carapitanga Norte	T67	1	0	0	1	0		1	1	1	1	1	1	1	0	1		0	0	0	0	0		1	0	0	1	1		0	1	1	1	1		0	0	1	1	1	1	1	0	1	1	1	0	0
Deep	Carapitanga Norte	T68	1	0	0	0	0		1	0	1	0	1	1	1	0	1		0	0	1	0	0		0	0	0	1	0		0	1	1	1	0		0	1	1	1	1	1	1	0	1	1	1	0	1
Deep	Carapitanga Norte	T69	1	0	0	1	0		1	1	0	1	1	1	1	1	0		0	0	0	0	0		1	1	0	1	0		0	0	1	1	0		1	1	1	1	1	1	1	0	0	1	1	1	0
Deep	Carapitanga Norte	T70	1	0	0	0	0		1	0	1	0	1	1	1	0	1		0	0	1	0	0		0	0	0	0	1		1	1	1	0	0		0	0	1	1	1	1	1	0	0	1	1	0	1
Deep	Carapitanga Norte	T71	1	0	0	0	0		1	0	1	1	0	1	1	1	1		0	0	1	0	0		0	0	0	0	0		1	0	0	1	0		0	0	1	1	1	1	1	0	0	1	1	0	1
Deep	Carapitanga Norte	T72	1	0	0	1	1		1	1	1	1	0	1	1	0	1		0	0	0	0	0		0	0	0	0	0		1	0	1	1	1		1	1	1	1	1	1	1	0	1	0	1	0	1
[truncated: 23 more columns]

## Sheet: Trophic N
Site	Depth	MCAR	MIF	OMN	PIS	PLK	SIF	ROVH	TERH		Abudefduf saxatilis	OMN
Shallow	Pirambu	1	11	19	0	3	1	9	33		Acanthurus bahianus	ROVH
Shallow	Pirambu	3	15	0	0	2	1	15	12		Acanthurus chirurgus	ROVH
Shallow	Pirambu	2	49	10	0	49	0	8	18		Acanthurus coeruleus	ROVH
Shallow	Pirambu	3	43	4	0	0	0	6	19		Alphestes afer	MCAR
Shallow	Pirambu	2	12	12	3	15	0	3	16		Anisotremus moricandi	MIF
Shallow	Pirambu	3	25	0	0	0	0	18	11		Anisotremus surinamensis	MIF
Shallow	Pirambu	4	15	2	0	315	0	8	34		Anisotremus virginicus	MIF
Shallow	Pirambu	3	19	3	0	0	0	14	13		Apogon americanus	PLK
Shallow	Pirambu	3	16	6	0	2	2	10	17		Aulostomus strigosus	PIS
Shallow	Pirambu	1	8	9	2	0	0	9	8		Bodianus rufus	MIF
Shallow	Pirambu	2	10	3	2	33	2	16	8		Cantherhines macrocerus	OMN
Shallow	Pirambu	17	36	4	0	7	1	10	7		Cantherhines pullus	OMN
Shallow	Pirambu	10	62	5	0	4	1	11	36		Canthigaster figueiredoi	SIF
Shallow	Pirambu	3	35	0	1	34	1	16	18		Carangoides bartholomei	PIS
Shallow	Pirambu	3	47	16	0	3	0	18	31		Cephalopholis fulva	MCAR
Shallow	Pirambu	11	21	2	3	4	2	13	28		Chaetodipterus faber	OMN
Shallow	Pirambu	6	5	4	0	0	1	9	56		Chaetodon striatus	SIF
Shallow	Pirambu	3	39	7	0	8	1	10	24		Chromis multilineata	PLK
Shallow	Pirambu do Norte	0	12	8	1	0	1	9	37		Clepticus brasiliensis	PLK
Shallow	Pirambu do Norte	6	4	4	0	0	1	16	56		Coryphopterus glaucofraenum	OMN
Shallow	Pirambu do Norte	3	6	3	2	0	0	6	12		Elacatinus figaro	MIF
Shallow	Pirambu do Norte	0	14	0	7	0	2	13	46		Epinephelus adscensionis	MCAR
Shallow	Pirambu do Norte	0	12	2	4	0	0	8	25		Gramma brasiliensis	MIF
Shallow	Pirambu do Norte	2	5	14	3	0	1	16	33		Gymnothorax moringa	MCAR
Shallow	Pirambu do Norte	2	12	5	2	0	2	17	23		Haemulon aurolineatum	MIF
Shallow	Pirambu do Norte	2	7	8	5	0	0	17	37		Haemulon parra	MIF
Shallow	Pirambu do Norte	4	3	18	4	1	1	19	32		Haemulon plumieri	MIF
Shallow	Pirambu do Norte	3	8	15	0	1	1	6	32		Haemulon squamipinna	MIF
Shallow	Pirambu do Norte	5	33	9	1	0	1	9	26		Halichoeres brasiliensis	MIF
Shallow	Pirambu do Norte	6	52	5	3	5	1	20	13		Halichoeres dimidiatus	MIF
Shallow	Pirambu do Norte	3	3	12	3	2	0	3	12		Halichoeres penrosei	MIF
Shallow	Pirambu do Norte	0	23	15	4	5	1	13	20		Halichoeres poeyi	MIF
Shallow	Pirambu do Norte	14	37	11	1	3	2	5	25		Holacanthus tricolor	SIF
Shallow	Pirambu do Norte	17	34	7	2	2	2	5	28		Holocentrus adscensionis	MIF
Shallow	Pirambu do Norte	2	62	9	0	2	0	15	27		Holocentrus ciliares	SIF
Shallow	Pirambu do Norte	8	21	3	1	5	0	7	25		Kyphosus sectatrix	ROVH
Deep	Carapitanga	15	158	12	0	6	5	68	12		Labrisomus nuchipinnis	MIF
Deep	Carapitanga	10	109	11	0	25	12	33	4		Lutjanus alexandrei	MCAR
Deep	Carapitanga	5	309	0	4	82	5	48	0		Lutjanus analis	MCAR
Deep	Carapitanga	6	16	1	2	70	3	53	2		Lutjanus jocu	MCAR
Deep	Carapitanga	1	443	1	0	4	2	25	0		Lutjanus synagris	MCAR
Deep	Carapitanga	3	56	5	1	12	4	10	1		Microspathodon chrysurus	TERH
Deep	Carapitanga	9	55	13	0	5	3	31	2		Mulloidichthys martinicus	MIF
Deep	Carapitanga	10	249	1	0	10	1	20	0		Mycteroperca bonaci	MCAR
Deep	Carapitanga	4	12	8	0	15	4	10	0		Myripristis jacobus	PLK
Deep	Carapitanga	2	27	50	1	41	11	10	0		Ocyurus chrysurus	MCAR
Deep	Carapitanga	2	15	24	0	1	5	11	0		Odontoscion dentex	MCAR
Deep	Carapitanga	7	45	33	0	53	6	18	0		Ophioblennius trinitatis	TERH
Deep	Carapitanga	10	324	0	1	0	6	14	0		Pempheris schomburgkii	PLK
Deep	Carapitanga	18	528	15	0	52	3	55	3		Pomacanthus paru	SIF
Deep	Carapitanga	11	63	32	1	49	1	91	1		Priacanthus arenatus	MIF
Deep	Carapitanga	21	65	18	0	44	9	24	1		Pseudupeneus maculatus	MIF
Deep	Carapitanga	10	103	42	3	105	5	13	0		Rypticus saponaceus	MCAR
Deep	Carapitanga	6	255	0	3	35	9	18	3		Scarus zelindae	ROVH
Deep	Carapitanga Norte	9	82	0	2	35	7	39	2		Scomberomorus brasiliensis	PIS
Deep	Carapitanga Norte	17	173	25	2	4	14	45	4		Sparisoma amplum	ROVH
Deep	Carapitanga Norte	9	57	0	0	0	4	13	0		Sparisoma axillare	ROVH
Deep	Carapitanga Norte	3	40	7	0	0	3	10	0		Sparisoma frondosum	ROVH
Deep	Carapitanga Norte	3	60	0	0	1	5	9	0		Sparisoma radians	ROVH
Deep	Carapitanga Norte	2	58	0	0	2	2	39	0		Sphoeroides greeleyi	MIF
Deep	Carapitanga Norte	1	28	0	0	22	1	7	0		Sphyraena barracuda	PIS
Deep	Carapitanga Norte	21	110	4	2	4	6	27	0		Stegastes fuscus	TERH
Deep	Carapitanga Norte	14	186	4	0	18	4	12	0		Stegastes variabilis	TERH
Deep	Carapitanga Norte	9	112	13	0	1	5	16	1		Synodus intermedius	PIS
Deep	Carapitanga Norte	10	116	3	0	1	5	21	0
Deep	Carapitanga Norte	29	90	8	2	3	9	63	0
Deep	Carapitanga Norte	14	85	10	0	52	7	42	0
Deep	Carapitanga Norte	19	54	5	16	1	6	31	1
Deep	Carapitanga Norte	18	175	11	0	64	6	31	0
Deep	Carapitanga Norte	4	115	6	14	5	11	30	3
Deep	Carapitanga Norte	6	165	12	4	0	4	73	6
Deep	Carapitanga Norte	21	46	12	0	0	11	36	1

## Sheet: Trophic_size
depth	site	sample	size	MCAR	MIF	OMN	PIS	PLK	SIF	ROVH	TERH
Shallow	Pirambu	T01	0 a 5	0	0	4	0	0	0	0	1
Shallow	Pirambu	T01	5 a 10	0	0	11	0	0	1	7	32
Shallow	Pirambu	T01	10 a 15	0	9	4	0	3	0	2	0
Shallow	Pirambu	T01	15 a 20	1	0	0	0	0	0	0	0
Shallow	Pirambu	T01	20 a 25	0	0	0	0	0	0	0	0
Shallow	Pirambu	T01	25 a 30	0	0	0	0	0	0	0	0
Shallow	Pirambu	T01	> 30	0	0	0	0	0	0	0	0
Shallow	Pirambu	T03	0 a 5	0	2	0	0	0	0	5	2
Shallow	Pirambu	T03	5 a 10	2	2	0	0	2	1	7	9
Shallow	Pirambu	T03	10 a 15	0	9	0	0	0	0	3	1
Shallow	Pirambu	T03	15 a 20	1	2	0	0	0	0	0	0
Shallow	Pirambu	T03	20 a 25	0	0	0	0	0	0	0	0
Shallow	Pirambu	T03	25 a 30	0	0	0	0	0	0	0	0
Shallow	Pirambu	T03	> 30	0	0	0	0	0	0	0	0
Shallow	Pirambu	T04	0 a 5	0	0	10	0	12	0	0	3
Shallow	Pirambu	T04	5 a 10	0	30	0	0	36	0	7	13
Shallow	Pirambu	T04	10 a 15	0	14	0	0	0	0	1	2
Shallow	Pirambu	T04	15 a 20	0	4	0	0	1	0	0	0
Shallow	Pirambu	T04	20 a 25	1	1	0	0	0	0	0	0
Shallow	Pirambu	T04	25 a 30	1	0	0	0	0	0	0	0
Shallow	Pirambu	T04	> 30	0	0	0	0	0	0	0	0
Shallow	Pirambu	T05	0 a 5	0	4	4	0	0	0	1	8
Shallow	Pirambu	T05	5 a 10	2	2	0	0	0	0	2	9
Shallow	Pirambu	T05	10 a 15	0	34	0	0	0	0	3	2
Shallow	Pirambu	T05	15 a 20	1	3	0	0	0	0	0	0
Shallow	Pirambu	T05	20 a 25	0	0	0	0	0	0	0	0
Shallow	Pirambu	T05	25 a 30	0	0	0	0	0	0	0	0
Shallow	Pirambu	T05	> 30	0	0	0	0	0	0	0	0
Shallow	Pirambu	T06	0 a 5	0	10	11	0	0	0	1	0
Shallow	Pirambu	T06	5 a 10	2	0	0	0	15	0	2	7
Shallow	Pirambu	T06	10 a 15	0	1	1	2	0	0	0	9
Shallow	Pirambu	T06	15 a 20	0	1	0	1	0	0	0	0
Shallow	Pirambu	T06	20 a 25	0	0	0	0	0	0	0	0
Shallow	Pirambu	T06	25 a 30	0	0	0	0	0	0	0	0
Shallow	Pirambu	T06	> 30	0	0	0	0	0	0	0	0
Shallow	Pirambu	T07	0 a 5	0	17	0	0	0	0	1	1
Shallow	Pirambu	T07	5 a 10	1	1	0	0	0	0	2	6
Shallow	Pirambu	T07	10 a 15	2	6	0	0	0	0	12	2
Shallow	Pirambu	T07	15 a 20	0	0	0	0	0	0	2	2
Shallow	Pirambu	T07	20 a 25	0	1	0	0	0	0	0	0
Shallow	Pirambu	T07	25 a 30	0	0	0	0	0	0	0	0
Shallow	Pirambu	T07	> 30	0	0	0	0	0	0	0	0
Shallow	Pirambu	T08	0 a 5	0	3	2	0	315	0	3	3
Shallow	Pirambu	T08	5 a 10	0	6	0	0	3	0	4	29
Shallow	Pirambu	T08	10 a 15	1	6	0	0	0	0	0	2
Shallow	Pirambu	T08	15 a 20	2	0	0	0	0	0	1	0
Shallow	Pirambu	T08	20 a 25	0	0	0	0	0	0	0	0
Shallow	Pirambu	T08	25 a 30	0	0	0	0	0	0	0	0
Shallow	Pirambu	T08	> 30	1	0	0	0	0	0	0	0
Shallow	Pirambu	T09	0 a 5	0	2	3	0	0	0	5	3
Shallow	Pirambu	T09	5 a 10	2	12	0	0	0	0	9	10
Shallow	Pirambu	T09	10 a 15	1	5	0	0	0	0	0	0
Shallow	Pirambu	T09	15 a 20	0	0	0	0	0	0	0	0
Shallow	Pirambu	T09	20 a 25	0	0	0	0	0	0	0	0
Shallow	Pirambu	T09	25 a 30	0	0	0	0	0	0	0	0
Shallow	Pirambu	T09	> 30	0	0	0	0	0	0	0	0
Shallow	Pirambu	T10	0 a 5	1	3	0	0	0	0	0	10
Shallow	Pirambu	T10	5 a 10	0	5	4	0	2	2	5	6
Shallow	Pirambu	T10	10 a 15	1	8	2	0	0	0	5	1
Shallow	Pirambu	T10	15 a 20	1	0	0	0	0	0	0	0
Shallow	Pirambu	T10	20 a 25	0	0	0	0	0	0	0	0
Shallow	Pirambu	T10	25 a 30	0	0	0	0	0	0	0	0
Shallow	Pirambu	T10	> 30	0	0	0	0	0	0	0	0
Shallow	Pirambu	T11	0 a 5	0	0	5	1	0	0	4	2
Shallow	Pirambu	T11	5 a 10	0	6	0	0	0	0	3	6
Shallow	Pirambu	T11	10 a 15	0	2	4	1	0	0	2	0
Shallow	Pirambu	T11	15 a 20	1	0	0	0	0	0	0	0
Shallow	Pirambu	T11	20 a 25	0	0	0	0	0	0	0	0
Shallow	Pirambu	T11	25 a 30	0	0	0	0	0	0	0	0
Shallow	Pirambu	T11	> 30	0	0	0	0	0	0	0	0
Shallow	Pirambu	T12	0 a 5	0	4	3	0	0	0	0	1
Shallow	Pirambu	T12	5 a 10	0	5	0	2	31	2	12	7
Shallow	Pirambu	T12	10 a 15	2	1	0	0	2	0	4	0
Shallow	Pirambu	T12	15 a 20	0	0	0	0	0	0	0	0
Shallow	Pirambu	T12	20 a 25	0	0	0	0	0	0	0	0
Shallow	Pirambu	T12	25 a 30	0	0	0	0	0	0	0	0
Shallow	Pirambu	T12	> 30	0	0	0	0	0	0	0	0
Shallow	Pirambu	T13	0 a 5	3	1	1	0	0	1	0	1
Shallow	Pirambu	T13	5 a 10	13	27	0	0	4	0	6	6
Shallow	Pirambu	T13	10 a 15	1	8	3	0	3	0	0	0
Shallow	Pirambu	T13	15 a 20	0	0	0	0	0	0	0	0
Shallow	Pirambu	T13	20 a 25	0	0	0	0	0	0	0	0
Shallow	Pirambu	T13	25 a 30	0	0	0	0	0	0	0	0
Shallow	Pirambu	T13	> 30	0	0	0	0	0	0	0	0
Shallow	Pirambu	T14	0 a 5	0	3	0	0	0	0	1	14
Shallow	Pirambu	T14	5 a 10	5	38	2	0	0	1	7	22
Shallow	Pirambu	T14	10 a 15	4	16	3	0	4	0	2	0
Shallow	Pirambu	T14	15 a 20	1	5	0	0	0	0	1	0
Shallow	Pirambu	T14	20 a 25	0	0	0	0	0	0	0	0
Shallow	Pirambu	T14	25 a 30	0	0	0	0	0	0	0	0
Shallow	Pirambu	T14	> 30	0	0	0	0	0	0	0	0
Shallow	Pirambu	T15	0 a 5	0	2	0	0	0	0	5	2
Shallow	Pirambu	T15	5 a 10	2	2	0	0	34	1	7	15
Shallow	Pirambu	T15	10 a 15	0	25	0	1	0	0	4	1
Shallow	Pirambu	T15	15 a 20	1	6	0	0	0	0	0	0
Shallow	Pirambu	T15	20 a 25	0	0	0	0	0	0	0	0
Shallow	Pirambu	T15	25 a 30	0	0	0	0	0	0	0	0
Shallow	Pirambu	T15	> 30	0	0	0	0	0	0	0	0
Shallow	Pirambu	T16	0 a 5	0	13	6	0	0	0	0	7
Shallow	Pirambu	T16	5 a 10	0	9	8	0	3	0	6	24
Shallow	Pirambu	T16	10 a 15	3	25	2	0	0	0	12	0
Shallow	Pirambu	T16	15 a 20	0	0	0	0	0	0	0	0
Shallow	Pirambu	T16	20 a 25	0	0	0	0	0	0	0	0
Shallow	Pirambu	T16	25 a 30	0	0	0	0	0	0	0	0
Shallow	Pirambu	T16	> 30	0	0	0	0	0	0	0	0
Shallow	Pirambu	T17	0 a 5	3	6	1	0	3	0	2	13
Shallow	Pirambu	T17	5 a 10	6	14	0	3	0	2	2	15
Shallow	Pirambu	T17	10 a 15	2	1	1	0	1	0	7	0
Shallow	Pirambu	T17	15 a 20	0	0	0	0	0	0	1	0
Shallow	Pirambu	T17	20 a 25	0	0	0	0	0	0	0	0
Shallow	Pirambu	T17	25 a 30	0	0	0	0	0	0	0	0
Shallow	Pirambu	T17	> 30	0	0	0	0	0	0	0	0
Shallow	Pirambu	T19	0 a 5	0	0	3	0	0	0	1	24
Shallow	Pirambu	T19	5 a 10	1	2	1	0	0	1	0	32
Shallow	Pirambu	T19	10 a 15	5	2	0	0	0	0	7	0
Shallow	Pirambu	T19	15 a 20	0	0	0	0	0	0	1	0
Shallow	Pirambu	T19	20 a 25	0	1	0	0	0	0	0	0
Shallow	Pirambu	T19	25 a 30	0	0	0	0	0	0	0	0
Shallow	Pirambu	T19	> 30	0	0	0	0	0	0	0	0
Shallow	Pirambu	T20	0 a 5	0	2	4	0	0	0	0	1
Shallow	Pirambu	T20	5 a 10	0	3	2	0	5	1	4	23
Shallow	Pirambu	T20	10 a 15	1	34	1	0	3	0	6	0
Shallow	Pirambu	T20	15 a 20	2	0	0	0	0	0	0	0
Shallow	Pirambu	T20	20 a 25	0	0	0	0	0	0	0	0
Shallow	Pirambu	T20	25 a 30	0	0	0	0	0	0	0	0
Shallow	Pirambu	T20	> 30	0	0	0	0	0	0	0	0
Shallow	Pirambu do Norte	T01	0 a 5	0	2	8	1	0	0	1	20
Shallow	Pirambu do Norte	T01	5 a 10	0	7	0	0	0	1	3	39
Shallow	Pirambu do Norte	T01	10 a 15	0	2	0	0	0	0	4	0
Shallow	Pirambu do Norte	T01	15 a 20	0	1	0	0	0	0	0	0
Shallow	Pirambu do Norte	T01	20 a 25	0	0	0	0	0	0	0	0
Shallow	Pirambu do Norte	T01	25 a 30	0	0	0	0	0	0	0	0
Shallow	Pirambu do Norte	T01	> 30	0	0	0	0	0	0	0	0
Shallow	Pirambu do Norte	T03	0 a 5	0	0	3	0	0	0	1	24
Shallow	Pirambu do Norte	T03	5 a 10	1	2	1	0	0	1	6	32
Shallow	Pirambu do Norte	T03	10 a 15	5	1	0	0	0	0	8	0
Shallow	Pirambu do Norte	T03	15 a 20	0	0	0	0	0	0	1	0
Shallow	Pirambu do Norte	T03	20 a 25	0	1	0	0	0	0	0	0
Shallow	Pirambu do Norte	T03	25 a 30	0	0	0	0	0	0	0	0
Shallow	Pirambu do Norte	T03	> 30	0	0	0	0	0	0	0	0
Shallow	Pirambu do Norte	T04	0 a 5	0	1	2	1	0	0	1	3
Shallow	Pirambu do Norte	T04	5 a 10	3	4	1	1	0	0	0	9
Shallow	Pirambu do Norte	T04	10 a 15	0	1	0	0	0	0	3	0
Shallow	Pirambu do Norte	T04	15 a 20	0	0	0	0	0	0	2	0
Shallow	Pirambu do Norte	T04	20 a 25	0	0	0	0	0	0	0	0
Shallow	Pirambu do Norte	T04	25 a 30	0	0	0	0	0	0	0	0
Shallow	Pirambu do Norte	T04	> 30	0	0	0	0	0	0	0	0
Shallow	Pirambu do Norte	T06	0 a 5	0	0	0	0	0	0	7	1
Shallow	Pirambu do Norte	T06	5 a 10	0	1	0	0	0	2	0	45
Shallow	Pirambu do Norte	T06	10 a 15	0	12	0	4	0	0	2	0
Shallow	Pirambu do Norte	T06	15 a 20	0	0	0	3	0	0	1	0
Shallow	Pirambu do Norte	T06	20 a 25	0	1	0	0	0	0	1	0
Shallow	Pirambu do Norte	T06	25 a 30	0	0	0	0	0	0	1	0
Shallow	Pirambu do Norte	T06	> 30	0	0	0	0	0	0	0	0
Shallow	Pirambu do Norte	T07	0 a 5	0	1	0	0	0	0	5	4
Shallow	Pirambu do Norte	T07	5 a 10	0	8	0	0	0	0	2	21
Shallow	Pirambu do Norte	T07	10 a 15	0	0	0	1	0	0	0	0
Shallow	Pirambu do Norte	T07	15 a 20	0	2	2	0	0	0	0	0
Shallow	Pirambu do Norte	T07	20 a 25	0	1	0	0	0	0	2	0
Shallow	Pirambu do Norte	T07	25 a 30	0	0	0	2	0	0	0	0
Shallow	Pirambu do Norte	T07	> 30	0	0	0	1	0	0	0	0
Shallow	Pirambu do Norte	T08	0 a 5	0	0	5	2	0	0	0	7
Shallow	Pirambu do Norte	T08	5 a 10	2	3	9	3	0	1	17	4
Shallow	Pirambu do Norte	T08	10 a 15	0	2	0	0	0	0	4	0
Shallow	Pirambu do Norte	T08	15 a 20	0	0	0	0	0	0	0	0
Shallow	Pirambu do Norte	T08	20 a 25	0	0	0	0	0	0	0	0
Shallow	Pirambu do Norte	T08	25 a 30	0	0	0	0	0	0	0	0
Shallow	Pirambu do Norte	T08	> 30	0	0	0	0	0	0	0	0
Shallow	Pirambu do Norte	T09	0 a 5	0	2	0	0	0	0	2	0
Shallow	Pirambu do Norte	T09	5 a 10	2	10	5	2	0	2	14	23
Shallow	Pirambu do Norte	T09	10 a 15	0	0	0	0	0	0	0	0
Shallow	Pirambu do Norte	T09	15 a 20	0	0	0	0	0	0	4	0
Shallow	Pirambu do Norte	T09	20 a 25	0	0	0	0	0	0	2	0
Shallow	Pirambu do Norte	T09	25 a 30	0	0	0	0	0	0	0	0
Shallow	Pirambu do Norte	T09	> 30	0	0	0	0	0	0	0	0
Shallow	Pirambu do Norte	T10	0 a 5	0	0	2	0	0	0	0	0
Shallow	Pirambu do Norte	T10	5 a 10	1	6	6	3	0	0	14	37
Shallow	Pirambu do Norte	T10	10 a 15	1	1	0	2	0	0	2	0
Shallow	Pirambu do Norte	T10	15 a 20	0	0	0	0	0	0	1	0
Shallow	Pirambu do Norte	T10	20 a 25	0	0	0	0	0	0	0	0
Shallow	Pirambu do Norte	T10	25 a 30	0	0	0	0	0	0	0	0
Shallow	Pirambu do Norte	T10	> 30	0	0	0	0	0	0	0	0
Shallow	Pirambu do Norte	T11	0 a 5	0	0	0	0	1	0	0	3
Shallow	Pirambu do Norte	T11	5 a 10	2	2	18	2	0	1	12	29
Shallow	Pirambu do Norte	T11	10 a 15	2	1	0	0	0	0	5	0
Shallow	Pirambu do Norte	T11	15 a 20	0	0	0	0	0	0	0	0
Shallow	Pirambu do Norte	T11	20 a 25	0	0	0	0	0	0	0	0
Shallow	Pirambu do Norte	T11	25 a 30	0	0	0	0	0	0	0	0
Shallow	Pirambu do Norte	T11	> 30	0	0	0	0	0	0	0	0
Shallow	Pirambu do Norte	T12	0 a 5	0	0	0	0	1	0	0	0
Shallow	Pirambu do Norte	T12	5 a 10	0	2	11	0	0	1	3	32
Shallow	Pirambu do Norte	T12	10 a 15	3	6	4	0	0	0	2	0
Shallow	Pirambu do Norte	T12	15 a 20	0	0	0	0	0	0	1	0
Shallow	Pirambu do Norte	T12	20 a 25	0	0	0	0	0	0	0	0
Shallow	Pirambu do Norte	T12	25 a 30	0	0	0	0	0	0	0	0
Shallow	Pirambu do Norte	T12	> 30	0	0	0	0	0	0	0	0
Shallow	Pirambu do Norte	T13	0 a 5	0	0	7	1	0	0	0	14
Shallow	Pirambu do Norte	T13	5 a 10	0	14	1	0	0	1	4	12
Shallow	Pirambu do Norte	T13	10 a 15	4	19	1	0	0	0	5	0
Shallow	Pirambu do Norte	T13	15 a 20	1	0	0	0	0	0	0	0
Shallow	Pirambu do Norte	T13	20 a 25	0	0	0	0	0	0	0	0
Shallow	Pirambu do Norte	T13	25 a 30	0	0	0	0	0	0	0	0
Shallow	Pirambu do Norte	T13	> 30	0	0	0	0	0	0	0	0
Shallow	Pirambu do Norte	T14	0 a 5	0	35	5	1	0	0	0	10
Shallow	Pirambu do Norte	T14	5 a 10	5	13	0	2	5	1	15	3
Shallow	Pirambu do Norte	T14	10 a 15	1	4	0	0	0	0	5	0
Shallow	Pirambu do Norte	T14	15 a 20	0	0	0	0	0	0	0	0
Shallow	Pirambu do Norte	T14	20 a 25	0	0	0	0	0	0	0	0
Shallow	Pirambu do Norte	T14	25 a 30	0	0	0	0	0	0	0	0
Shallow	Pirambu do Norte	T14	> 30	0	0	0	0	0	0	0	0
Shallow	Pirambu do Norte	T15	0 a 5	0	0	5	1	0	0	0	10
Shallow	Pirambu do Norte	T15	5 a 10	2	2	5	0	2	0	1	2
Shallow	Pirambu do Norte	T15	10 a 15	1	1	2	2	0	0	2	0
Shallow	Pirambu do Norte	T15	15 a 20	0	0	0	0	0	0	0	0
Shallow	Pirambu do Norte	T15	20 a 25	0	0	0	0	0	0	0	0
Shallow	Pirambu do Norte	T15	25 a 30	0	0	0	0	0	0	0	0
Shallow	Pirambu do Norte	T15	> 30	0	0	0	0	0	0	0	0
Shallow	Pirambu do Norte	T16	0 a 5	0	0	12	0	0	0	5	20
Shallow	Pirambu do Norte	T16	5 a 10	0	13	3	3	0	1	3	0
Shallow	Pirambu do Norte	T16	10 a 15	0	9	0	1	5	0	5	0
Shallow	Pirambu do Norte	T16	15 a 20	0	1	0	0	0	0	0	0
Shallow	Pirambu do Norte	T16	20 a 25	0	0	0	0	0	0	0	0
Shallow	Pirambu do Norte	T16	25 a 30	0	0	0	0	0	0	0	0
Shallow	Pirambu do Norte	T16	> 30	0	0	0	0	0	0	0	0
Shallow	Pirambu do Norte	T17	0 a 5	0	8	5	1	0	0	0	25
Shallow	Pirambu do Norte	T17	5 a 10	4	14	5	0	0	2	2	0
Shallow	Pirambu do Norte	T17	10 a 15	10	19	1	0	3	0	3	0
Shallow	Pirambu do Norte	T17	15 a 20	0	2	0	0	0	0	0	0
Shallow	Pirambu do Norte	T17	20 a 25	0	0	0	0	0	0	0	0
Shallow	Pirambu do Norte	T17	25 a 30	0	0	0	0	0	0	0	0
Shallow	Pirambu do Norte	T17	> 30	0	0	0	0	0	0	0	0
Shallow	Pirambu do Norte	T18	0 a 5	1	3	0	0	0	0	0	22
Shallow	Pirambu do Norte	T18	5 a 10	7	11	5	2	2	2	4	6
Shallow	Pirambu do Norte	T18	10 a 15	8	19	2	0	0	0	0	0
Shallow	Pirambu do Norte	T18	15 a 20	1	1	0	0	0	0	1	0
Shallow	Pirambu do Norte	T18	20 a 25	0	0	0	0	0	0	0	0
Shallow	Pirambu do Norte	T18	25 a 30	0	0	0	0	0	0	0	0
Shallow	Pirambu do Norte	T18	> 30	0	0	0	0	0	0	0	0
Shallow	Pirambu do Norte	T19	0 a 5	0	25	7	0	0	0	0	25
Shallow	Pirambu do Norte	T19	5 a 10	0	14	2	0	2	0	5	2
Shallow	Pirambu do Norte	T19	10 a 15	2	23	0	0	0	0	10	0
Shallow	Pirambu do Norte	T19	15 a 20	0	0	0	0	0	0	0	0
Shallow	Pirambu do Norte	T19	20 a 25	0	0	0	0	0	0	0	0
Shallow	Pirambu do Norte	T19	25 a 30	0	0	0	0	0	0	0	0
Shallow	Pirambu do Norte	T19	> 30	0	0	0	0	0	0	0	0
Shallow	Pirambu do Norte	T20	0 a 5	3	6	2	0	2	0	0	13
Shallow	Pirambu do Norte	T20	5 a 10	4	15	1	1	0	0	2	12
Shallow	Pirambu do Norte	T20	10 a 15	1	0	0	0	0	0	4	0
Shallow	Pirambu do Norte	T20	15 a 20	0	0	0	0	0	0	0	0
Shallow	Pirambu do Norte	T20	20 a 25	0	0	0	0	0	0	0	0
Shallow	Pirambu do Norte	T20	25 a 30	0	0	0	0	0	0	0	0
Shallow	Pirambu do Norte	T20	> 30	0	0	0	0	0	0	0	0
Deep	Carapitanga	T01	0 a 5	0	16	3	0	0	0	7	3
Deep	Carapitanga	T01	5 a 10	1	43	9	0	0	2	22	9
Deep	Carapitanga	T01	10 a 15	7	99	0	0	6	0	5	0
Deep	Carapitanga	T01	15 a 20	7	0	0	0	0	3	23	0
Deep	Carapitanga	T01	20 a 25	0	0	0	0	0	0	7	0
Deep	Carapitanga	T01	25 a 30	0	0	0	0	0	0	0	0
Deep	Carapitanga	T01	> 30	0	0	0	0	0	0	0	0
Deep	Carapitanga	T02	0 a 5	0	17	5	0	25	4	11	2
Deep	Carapitanga	T02	5 a 10	0	33	6	0	0	0	10	2
Deep	Carapitanga	T02	10 a 15	10	59	0	0	0	7	0	0
Deep	Carapitanga	T02	15 a 20	0	0	0	0	0	1	8	0
Deep	Carapitanga	T02	20 a 25	0	0	0	0	0	0	4	0
Deep	Carapitanga	T02	25 a 30	0	0	0	0	0	0	0	0
Deep	Carapitanga	T02	> 30	0	0	0	0	0	0	0	0
Deep	Carapitanga	T03	0 a 5	0	2	0	0	0	0	0	0
Deep	Carapitanga	T03	5 a 10	2	304	0	1	82	1	0	0
Deep	Carapitanga	T03	10 a 15	1	3	0	0	0	1	3	0
Deep	Carapitanga	T03	15 a 20	0	0	0	3	0	3	3	0
Deep	Carapitanga	T03	20 a 25	0	0	0	0	0	0	1	0
Deep	Carapitanga	T03	25 a 30	1	0	0	0	0	0	0	0
Deep	Carapitanga	T03	> 30	1	0	0	0	0	0	41	0
Deep	Carapitanga	T04	0 a 5	0	5	0	0	0	2	0	0
Deep	Carapitanga	T04	5 a 10	6	0	1	0	70	1	3	0
Deep	Carapitanga	T04	10 a 15	0	10	0	0	0	0	30	0
Deep	Carapitanga	T04	15 a 20	0	0	0	0	0	0	0	2
Deep	Carapitanga	T04	20 a 25	0	1	0	0	0	0	0	0
Deep	Carapitanga	T04	25 a 30	0	0	0	2	0	0	0	0
Deep	Carapitanga	T04	> 30	0	0	0	0	0	0	20	0
Deep	Carapitanga	T05	0 a 5	0	9	0	0	0	0	6	0
Deep	Carapitanga	T05	5 a 10	0	7	0	0	3	1	14	0
Deep	Carapitanga	T05	10 a 15	0	426	1	0	1	0	3	0
Deep	Carapitanga	T05	15 a 20	1	1	0	0	0	1	1	0
Deep	Carapitanga	T05	20 a 25	0	0	0	0	0	0	1	0
Deep	Carapitanga	T05	25 a 30	0	0	0	0	0	0	0	0
Deep	Carapitanga	T05	> 30	0	0	0	0	0	0	0	0
Deep	Carapitanga	T06	0 a 5	0	3	0	0	0	0	1	1
Deep	Carapitanga	T06	5 a 10	0	2	0	0	11	2	6	0
Deep	Carapitanga	T06	10 a 15	1	51	5	1	0	1	0	0
Deep	Carapitanga	T06	15 a 20	1	0	0	0	1	1	1	0
Deep	Carapitanga	T06	20 a 25	1	0	0	0	0	0	2	0
Deep	Carapitanga	T06	25 a 30	0	0	0	0	0	0	0	0
Deep	Carapitanga	T06	> 30	0	0	0	0	0	0	0	0
Deep	Carapitanga	T08	0 a 5	2	41	2	0	5	0	8	0
Deep	Carapitanga	T08	5 a 10	5	9	11	0	0	0	15	2
Deep	Carapitanga	T08	10 a 15	2	5	0	0	0	0	2	0
Deep	Carapitanga	T08	15 a 20	0	0	0	0	0	3	6	0
Deep	Carapitanga	T08	20 a 25	0	0	0	0	0	0	0	0
Deep	Carapitanga	T08	25 a 30	0	0	0	0	0	0	0	0
Deep	Carapitanga	T08	> 30	0	0	0	0	0	0	0	0
Deep	Carapitanga	T09	0 a 5	0	5	0	0	0	0	0	0
Deep	Carapitanga	T09	5 a 10	0	2	1	0	10	1	6	0
Deep	Carapitanga	T09	10 a 15	7	242	0	0	0	0	1	0
Deep	Carapitanga	T09	15 a 20	3	0	0	0	0	0	6	0
Deep	Carapitanga	T09	20 a 25	0	0	0	0	0	0	7	0
Deep	Carapitanga	T09	25 a 30	0	0	0	0	0	0	0	0
Deep	Carapitanga	T09	> 30	0	0	0	0	0	0	0	0
Deep	Carapitanga	T10	0 a 5	0	7	0	0	15	0	0	0
Deep	Carapitanga	T10	5 a 10	0	2	3	0	0	0	1	0
Deep	Carapitanga	T10	10 a 15	2	3	5	0	0	0	0	0
Deep	Carapitanga	T10	15 a 20	2	0	0	0	0	2	0	0
Deep	Carapitanga	T10	20 a 25	0	0	0	0	0	2	3	0
Deep	Carapitanga	T10	25 a 30	0	0	0	0	0	0	2	0
Deep	Carapitanga	T10	> 30	0	0	0	0	0	0	2	0
Deep	Carapitanga	T11	0 a 5	0	8	0	0	0	2	5	0
Deep	Carapitanga	T11	5 a 10	0	15	0	0	41	5	4	0
Deep	Carapitanga	T11	10 a 15	1	4	20	0	0	0	0	0
Deep	Carapitanga	T11	15 a 20	1	0	0	0	0	0	0	0
Deep	Carapitanga	T11	20 a 25	0	0	30	0	0	0	0	0
Deep	Carapitanga	T11	25 a 30	0	0	0	0	0	0	0	0
Deep	Carapitanga	T11	> 30	0	0	0	1	0	4	1	0
Deep	Carapitanga	T12	0 a 5	0	3	0	0	0	0	9	0
Deep	Carapitanga	T12	5 a 10	1	8	0	0	0	3	0	0
Deep	Carapitanga	T12	10 a 15	1	3	0	0	1	0	1	0
Deep	Carapitanga	T12	15 a 20	0	1	4	0	0	0	0	0
Deep	Carapitanga	T12	20 a 25	0	0	20	0	0	2	1	0
Deep	Carapitanga	T12	25 a 30	0	0	0	0	0	0	0	0
Deep	Carapitanga	T12	> 30	0	0	0	0	0	0	0	0
Deep	Carapitanga	T13	0 a 5	0	8	0	0	0	0	4	0
Deep	Carapitanga	T13	5 a 10	0	36	0	0	3	3	1	0
Deep	Carapitanga	T13	10 a 15	2	0	30	0	50	3	5	0
Deep	Carapitanga	T13	15 a 20	4	1	3	0	0	0	5	0
Deep	Carapitanga	T13	20 a 25	0	0	0	0	0	0	1	0
Deep	Carapitanga	T13	25 a 30	0	0	0	0	0	0	0	0
Deep	Carapitanga	T13	> 30	1	0	0	0	0	0	1	0
Deep	Carapitanga	T14	0 a 5	1	4	0	0	0	2	1	0
Deep	Carapitanga	T14	5 a 10	2	7	0	0	0	2	5	0
Deep	Carapitanga	T14	10 a 15	0	313	0	0	0	1	1	0
Deep	Carapitanga	T14	15 a 20	2	0	0	1	0	0	1	0
Deep	Carapitanga	T14	20 a 25	2	0	0	0	0	1	0	0
Deep	Carapitanga	T14	25 a 30	1	0	0	0	0	0	5	0
Deep	Carapitanga	T14	> 30	2	0	0	0	0	0	1	0
Deep	Carapitanga	T15	0 a 5	0	12	0	0	0	0	4	0
Deep	Carapitanga	T15	5 a 10	0	504	0	0	11	2	5	3
Deep	Carapitanga	T15	10 a 15	10	9	15	0	29	1	1	0
Deep	Carapitanga	T15	15 a 20	2	0	0	0	12	0	2	0
Deep	Carapitanga	T15	20 a 25	3	1	0	0	0	0	2	0
Deep	Carapitanga	T15	25 a 30	1	0	0	0	0	0	1	0
Deep	Carapitanga	T15	> 30	2	2	0	0	0	0	40	0
Deep	Carapitanga	T16	0 a 5	0	12	2	0	0	0	8	0
Deep	Carapitanga	T16	5 a 10	1	39	0	0	44	1	4	1
Deep	Carapitanga	T16	10 a 15	3	10	30	1	5	0	3	0
Deep	Carapitanga	T16	15 a 20	4	1	0	0	0	0	3	0
Deep	Carapitanga	T16	20 a 25	1	0	0	0	0	0	3	0
Deep	Carapitanga	T16	25 a 30	1	0	0	0	0	0	0	0
Deep	Carapitanga	T16	> 30	1	1	0	0	0	0	70	0
Deep	Carapitanga	T18	0 a 5	0	8	0	0	0	0	6	0
Deep	Carapitanga	T18	5 a 10	3	27	2	0	22	7	4	0
Deep	Carapitanga	T18	10 a 15	5	26	16	0	22	2	6	1
Deep	Carapitanga	T18	15 a 20	4	2	0	0	0	0	5	0
Deep	Carapitanga	T18	20 a 25	3	0	0	0	0	0	1	0
Deep	Carapitanga	T18	25 a 30	3	0	0	0	0	0	0	0
Deep	Carapitanga	T18	> 30	3	2	0	0	0	0	2	0
Deep	Carapitanga	T19	0 a 5	3	11	12	1	0	0	2	0
Deep	Carapitanga	T19	5 a 10	5	83	30	2	105	2	8	0
Deep	Carapitanga	T19	10 a 15	0	7	0	0	0	2	1	0
Deep	Carapitanga	T19	15 a 20	0	0	0	0	0	0	1	0
Deep	Carapitanga	T19	20 a 25	2	2	0	0	0	0	1	0
Deep	Carapitanga	T19	25 a 30	0	0	0	0	0	0	0	0
Deep	Carapitanga	T19	> 30	0	0	0	0	0	1	0	0
Deep	Carapitanga	T20	0 a 5	2	25	0	0	30	0	0	3
Deep	Carapitanga	T20	5 a 10	0	23	0	0	3	6	6	0
Deep	Carapitanga	T20	10 a 15	3	207	0	3	2	1	7	0
Deep	Carapitanga	T20	15 a 20	1	0	0	0	0	1	0	0
Deep	Carapitanga	T20	20 a 25	0	0	0	0	0	1	5	0
Deep	Carapitanga	T20	25 a 30	0	0	0	0	0	0	0	0
Deep	Carapitanga	T20	> 30	0	0	0	0	0	0	0	0
Deep	Carapitanga Norte	T01	0 a 5	0	15	0	0	5	0	0	2
Deep	Carapitanga Norte	T01	5 a 10	0	59	0	0	30	3	18	0
Deep	Carapitanga Norte	T01	10 a 15	2	3	0	1	0	1	6	0
Deep	Carapitanga Norte	T01	15 a 20	3	1	0	1	0	2	8	0
Deep	Carapitanga Norte	T01	20 a 25	0	0	0	0	0	1	3	0
Deep	Carapitanga Norte	T01	25 a 30	0	2	0	0	0	0	1	0
Deep	Carapitanga Norte	T01	> 30	4	0	0	0	0	0	3	0
Deep	Carapitanga Norte	T02	0 a 5	0	5	0	0	0	1	4	2
Deep	Carapitanga Norte	T02	5 a 10	4	130	0	0	4	5	16	2
Deep	Carapitanga Norte	T02	10 a 15	3	29	0	1	0	3	13	0
Deep	Carapitanga Norte	T02	15 a 20	5	5	0	1	0	5	4	0
Deep	Carapitanga Norte	T02	20 a 25	0	4	25	0	0	0	3	0
Deep	Carapitanga Norte	T02	25 a 30	0	0	0	0	0	0	2	0
Deep	Carapitanga Norte	T02	> 30	5	0	0	0	0	0	3	0
Deep	Carapitanga Norte	T03	0 a 5	0	2	0	0	0	0	2	0
Deep	Carapitanga Norte	T03	5 a 10	1	14	0	0	0	0	2	0
Deep	Carapitanga Norte	T03	10 a 15	6	41	0	0	0	4	9	0
Deep	Carapitanga Norte	T03	15 a 20	0	0	0	0	0	0	0	0
Deep	Carapitanga Norte	T03	20 a 25	2	0	0	0	0	0	0	0
Deep	Carapitanga Norte	T03	25 a 30	0	0	0	0	0	0	0	0
Deep	Carapitanga Norte	T03	> 30	0	0	0	0	0	0	0	0
Deep	Carapitanga Norte	T04	0 a 5	0	1	0	0	0	0	1	0
Deep	Carapitanga Norte	T04	5 a 10	0	34	0	0	0	1	2	0
Deep	Carapitanga Norte	T04	10 a 15	0	5	1	0	0	2	4	0
Deep	Carapitanga Norte	T04	15 a 20	0	0	0	0	0	0	2	0
Deep	Carapitanga Norte	T04	20 a 25	0	0	0	0	0	0	1	0
Deep	Carapitanga Norte	T04	25 a 30	0	0	4	0	0	0	0	0
Deep	Carapitanga Norte	T04	> 30	3	0	2	0	0	0	0	0
Deep	Carapitanga Norte	T05	0 a 5	1	1	0	0	0	0	0	0
Deep	Carapitanga Norte	T05	5 a 10	0	56	0	0	1	2	2	0
Deep	Carapitanga Norte	T05	10 a 15	1	2	0	0	0	0	3	0
Deep	Carapitanga Norte	T05	15 a 20	1	1	0	0	0	2	1	0
Deep	Carapitanga Norte	T05	20 a 25	0	0	0	0	0	1	0	0
Deep	Carapitanga Norte	T05	25 a 30	0	0	0	0	0	0	0	0
Deep	Carapitanga Norte	T05	> 30	0	0	0	0	0	0	0	0
Deep	Carapitanga Norte	T06	0 a 5	0	43	0	0	0	0	0	0
Deep	Carapitanga Norte	T06	5 a 10	0	7	0	0	0	0	1	0
Deep	Carapitanga Norte	T06	10 a 15	1	2	0	0	2	0	0	0
Deep	Carapitanga Norte	T06	15 a 20	0	4	0	0	0	0	13	0
Deep	Carapitanga Norte	T06	20 a 25	0	0	0	0	0	0	0	0
Deep	Carapitanga Norte	T06	25 a 30	0	0	0	0	0	2	21	0
Deep	Carapitanga Norte	T06	> 30	1	2	0	0	0	0	10	0
Deep	Carapitanga Norte	T07	0 a 5	1	13	0	0	0	0	1	0
Deep	Carapitanga Norte	T07	5 a 10	0	3	0	0	21	0	3	0
Deep	Carapitanga Norte	T07	10 a 15	0	6	0	0	1	1	2	0
Deep	Carapitanga Norte	T07	15 a 20	0	4	0	0	0	0	1	0
Deep	Carapitanga Norte	T07	20 a 25	0	0	0	0	0	0	0	0
Deep	Carapitanga Norte	T07	25 a 30	0	0	0	0	0	0	0	0
Deep	Carapitanga Norte	T07	> 30	0	2	0	0	0	0	0	0
Deep	Carapitanga Norte	T08	0 a 5	0	7	0	0	0	0	0	0
Deep	Carapitanga Norte	T08	5 a 10	1	6	0	0	1	4	4	0
Deep	Carapitanga Norte	T08	10 a 15	6	92	4	0	2	2	2	0
Deep	Carapitanga Norte	T08	15 a 20	4	3	0	0	0	0	8	0
Deep	Carapitanga Norte	T08	20 a 25	4	1	0	0	1	0	5	0
Deep	Carapitanga Norte	T08	25 a 30	4	1	0	0	0	0	3	0
Deep	Carapitanga Norte	T08	> 30	2	0	0	2	0	0	5	0
Deep	Carapitanga Norte	T09	0 a 5	0	8	0	0	0	0	0	0
Deep	Carapitanga Norte	T09	5 a 10	0	4	0	0	16	3	4	0
Deep	Carapitanga Norte	T09	10 a 15	4	170	4	0	2	1	3	0
Deep	Carapitanga Norte	T09	15 a 20	2	0	0	0	0	0	3	0
Deep	Carapitanga Norte	T09	20 a 25	3	2	0	0	0	0	2	0
Deep	Carapitanga Norte	T09	25 a 30	2	1	0	0	0	0	0	0
Deep	Carapitanga Norte	T09	> 30	3	1	0	0	0	0	0	0
Deep	Carapitanga Norte	T10	0 a 5	0	4	1	0	0	0	0	0
Deep	Carapitanga Norte	T10	5 a 10	0	1	2	0	0	1	0	1
Deep	Carapitanga Norte	T10	10 a 15	3	106	10	0	1	3	6	0
Deep	Carapitanga Norte	T10	15 a 20	2	1	0	0	0	1	2	0
Deep	Carapitanga Norte	T10	20 a 25	3	0	0	0	0	0	5	0
Deep	Carapitanga Norte	T10	25 a 30	0	0	0	0	0	0	0	0
Deep	Carapitanga Norte	T10	> 30	1	0	0	0	0	0	3	0
Deep	Carapitanga Norte	T11	0 a 5	0	4	0	0	0	0	4	0
Deep	Carapitanga Norte	T11	5 a 10	0	11	0	0	0	2	9	0
Deep	Carapitanga Norte	T11	10 a 15	4	97	3	0	1	3	2	0
Deep	Carapitanga Norte	T11	15 a 20	2	3	0	0	0	0	1	0
Deep	Carapitanga Norte	T11	20 a 25	2	1	0	0	0	0	1	0
Deep	Carapitanga Norte	T11	25 a 30	2	0	0	0	0	0	3	0
Deep	Carapitanga Norte	T11	> 30	0	0	0	0	0	0	1	0
Deep	Carapitanga Norte	T12	0 a 5	0	18	0	0	1	0	0	0
Deep	Carapitanga Norte	T12	5 a 10	3	8	0	0	0	4	5	0
Deep	Carapitanga Norte	T12	10 a 15	9	53	3	0	2	2	9	0
Deep	Carapitanga Norte	T12	15 a 20	5	3	0	0	0	1	4	0
Deep	Carapitanga Norte	T12	20 a 25	5	3	0	0	0	0	25	0
Deep	Carapitanga Norte	T12	25 a 30	3	4	4	0	0	0	12	0
Deep	Carapitanga Norte	T12	> 30	4	1	1	2	0	2	4	0
Deep	Carapitanga Norte	T13	0 a 5	0	2	0	0	0	0	0	0
Deep	Carapitanga Norte	T13	5 a 10	0	10	0	0	9	3	6	0
Deep	Carapitanga Norte	T13	10 a 15	5	68	3	0	43	1	4	0
Deep	Carapitanga Norte	T13	15 a 20	4	5	0	0	0	0	19	0
Deep	Carapitanga Norte	T13	20 a 25	2	0	0	0	0	1	6	0
Deep	Carapitanga Norte	T13	25 a 30	3	0	0	0	0	1	1	0
Deep	Carapitanga Norte	T13	> 30	0	0	7	0	0	1	7	0
Deep	Carapitanga Norte	T14	0 a 5	0	7	0	0	0	0	0	0
Deep	Carapitanga Norte	T14	5 a 10	1	3	0	0	0	2	3	1
Deep	Carapitanga Norte	T14	10 a 15	9	39	5	0	1	2	6	0
Deep	Carapitanga Norte	T14	15 a 20	5	2	0	0	0	2	6	0
Deep	Carapitanga Norte	T14	20 a 25	3	0	0	0	0	0	5	0
Deep	Carapitanga Norte	T14	25 a 30	1	2	0	0	0	0	2	0
Deep	Carapitanga Norte	T14	> 30	0	1	0	16	0	0	7	0
Deep	Carapitanga Norte	T15	0 a 5	1	18	0	0	0	0	3	0
Deep	Carapitanga Norte	T15	5 a 10	4	116	6	0	52	2	7	0
Deep	Carapitanga Norte	T15	10 a 15	6	34	5	0	0	0	2	0
Deep	Carapitanga Norte	T15	15 a 20	5	5	0	0	12	4	4	0
Deep	Carapitanga Norte	T15	20 a 25	2	2	0	0	0	0	9	0
Deep	Carapitanga Norte	T15	25 a 30	0	0	0	0	0	0	6	0
Deep	Carapitanga Norte	T15	> 30	0	0	0	0	0	0	3	0
Deep	Carapitanga Norte	T16	0 a 5	0	14	0	2	5	1	1	0
Deep	Carapitanga Norte	T16	5 a 10	2	54	1	0	0	7	5	3
Deep	Carapitanga Norte	T16	10 a 15	0	37	5	6	0	0	6	0
Deep	Carapitanga Norte	T16	15 a 20	2	3	0	4	0	2	9	0
Deep	Carapitanga Norte	T16	20 a 25	0	3	0	2	0	1	4	0
Deep	Carapitanga Norte	T16	25 a 30	0	0	0	0	0	0	2	0
Deep	Carapitanga Norte	T16	> 30	0	0	0	0	0	0	11	0
Deep	Carapitanga Norte	T18	0 a 5	2	16	0	0	0	0	11	2
Deep	Carapitanga Norte	T18	5 a 10	0	40	12	0	0	1	17	4
Deep	Carapitanga Norte	T18	10 a 15	3	109	0	0	0	0	0	0
Deep	Carapitanga Norte	T18	15 a 20	1	0	0	4	0	3	41	0
Deep	Carapitanga Norte	T18	20 a 25	0	0	0	0	0	0	4	0
Deep	Carapitanga Norte	T18	25 a 30	0	0	0	0	0	0	0	0
Deep	Carapitanga Norte	T18	> 30	0	0	0	0	0	0	0	0
Deep	Carapitanga Norte	T20	0 a 5	0	14	5	0	0	0	4	0
Deep	Carapitanga Norte	T20	5 a 10	3	15	1	0	0	2	10	1
Deep	Carapitanga Norte	T20	10 a 15	14	15	0	0	0	5	9	0
Deep	Carapitanga Norte	T20	15 a 20	2	4	6	0	0	4	3	0
Deep	Carapitanga Norte	T20	20 a 25	1	0	0	0	0	0	8	0
Deep	Carapitanga Norte	T20	25 a 30	0	0	0	0	0	0	0	0
Deep	Carapitanga Norte	T20	> 30	1	0	0	0	0	0	0	0

## Sheet: Tamanhos 
Site	Transecto	Tamanho	Abudefduf saxatilis	Acanthurus bahianus	Acanthurus chirurgus	Acanthurus coeruleus	Alphestes afer	Anisotremus moricandi	Anisotremus surinamensis	Anisotremus virginicus	Apogon americanus	Aulostomus strigosus	Bodianus rufus	Cantherhines macrocerus	Cantherhines pullus	Canthigaster figueiredoi	Carangoides bartholomei	Cephalopholis fulva	Chaetodipterus faber	Chaetodon striatus	Chromis multilineata	Clepticus brasiliensis	Coryphopterus glaucofraenum	Elacatinus figaro	Epinephelus adscensionis	Gramma brasiliensis	Gymnothorax moringa	Haemulon aurolineatum	Haemulon parra	Haemulon plumieri	Haemulon squamipinna	Halichoeres brasiliensis	Halichoeres dimidiatus	Halichoeres penrosei	Halichoeres poeyi	Holacanthus tricolor	Holocentrus adscensionis	Holocentrus ciliares	Kyphosus sectatrix	Labrisomus nuchipinnis	Lutjanus alexandrei	Lutjanus analis	Lutjanus jocu	Lutjanus synagris	Microspathodon chrysurus	Mulloidichthys martinicus	Mycteroperca bonaci	Myripristis jacobus	Ocyurus chrysurus
Carapitanga	T01	0 a 5	3	1	0	0	0	0	0	0	0	0	0	0	0	0	0	0	0	0	0	0	0	5	0	3	0	0	0	0	0	0	0	0	2	0	0	0	0	0	0	0	0	0	0	0	0	0	0
Carapitanga	T01	5 a 10	6	8	0	0	1	0	0	5	0	0	4	0	0	0	0	0	3	2	0	0	0	0	0	0	0	0	0	0	25	5	0	0	3	0	1	0	0	0	0	0	0	0	0	0	0	0	0
Carapitanga	T01	10 a 15	0	0	0	0	0	0	0	0	0	0	0	0	0	0	0	4	0	0	0	0	0	0	0	0	0	90	0	0	0	0	0	0	1	0	0	0	0	0	3	0	0	0	0	0	0	6	0
Carapitanga	T01	15 a 20	0	1	0	3	0	0	0	0	0	0	0	0	0	0	0	5	0	0	0	0	0	0	0	0	0	0	0	0	0	0	0	0	0	0	0	3	12	0	0	0	2	0	0	0	0	0	0
Carapitanga	T01	20 a 25	0	0	0	0	0	0	0	0	0	0	0	0	0	0	0	0	0	0	0	0	0	0	0	0	0	0	0	0	0	0	0	0	0	0	0	0	0	0	0	0	0	0	0	0	0	0	0
Carapitanga	T01	25 a 30	0	0	0	0	0	0	0	0	0	0	0	0	0	0	0	0	0	0	0	0	0	0	0	0	0	0	0	0	0	0	0	0	0	0	0	0	0	0	0	0	0	0	0	0	0	0	0
Carapitanga	T01	> 30	0	0	0	0	0	0	0	0	0	0	0	0	0	0	0	0	0	0	0	0	0	0	0	0	0	0	0	0	0	0	0	0	0	0	0	0	0	0	0	0	0	0	0	0	0	0	0
Carapitanga	T02	0 a 5	5	3	0	0	0	0	0	0	0	0	0	0	0	4	0	0	0	0	0	0	0	3	0	4	0	0	0	0	0	0	0	0	5	0	0	0	0	0	0	0	0	0	0	0	0	0	0
Carapitanga	T02	5 a 10	6	5	0	0	0	0	0	0	0	0	0	0	0	0	0	0	0	0	0	0	0	0	0	0	0	15	0	0	10	0	0	0	5	0	3	0	0	0	0	0	0	0	0	0	0	0	0
Carapitanga	T02	10 a 15	0	0	0	0	0	0	0	0	0	0	0	0	0	4	0	0	0	0	0	0	0	0	0	0	0	50	0	0	3	4	0	0	2	0	0	3	0	0	0	0	0	0	0	0	0	0	0
Carapitanga	T02	15 a 20	0	2	0	4	0	0	0	0	0	0	0	0	0	0	0	0	0	0	0	0	0	0	0	0	0	0	0	0	0	0	0	0	0	0	0	1	0	0	0	0	0	0	0	0	0	0	0
Carapitanga	T02	20 a 25	0	0	0	0	0	0	0	0	0	0	0	0	0	0	0	0	0	0	0	0	0	0	0	0	0	0	0	0	0	0	0	0	0	0	0	0	0	0	0	0	0	0	0	0	0	0	0
Carapitanga	T02	25 a 30	0	0	0	0	0	0	0	0	0	0	0	0	0	0	0	0	0	0	0	0	0	0	0	0	0	0	0	0	0	0	0	0	0	0	0	0	0	0	0	0	0	0	0	0	0	0	0
Carapitanga	T02	> 30	0	0	0	0	0	0	0	0	0	0	0	0	0	0	0	0	0	0	0	0	0	0	0	0	0	0	0	0	0	0	0	0	0	0	0	0	0	0	0	0	0	0	0	0	0	0	0
Carapitanga	T03	0 a 5	0	0	0	0	0	0	0	0	0	0	0	0	0	0	0	0	0	0	0	0	0	2	0	0	0	0	0	0	0	0	0	0	0	0	0	0	0	0	0	0	0	0	0	0	0	0	0
Carapitanga	T03	5 a 10	0	0	0	0	0	0	0	1	0	0	2	0	0	0	0	2	0	1	80	0	0	0	0	0	0	300	0	0	0	1	0	0	0	0	0	0	0	0	0	0	0	0	0	0	0	2	0
Carapitanga	T03	10 a 15	0	1	0	0	0	0	0	0	0	0	1	0	0	0	0	0	0	0	0	0	0	0	0	0	0	0	0	0	0	2	0	0	0	1	0	0	0	0	0	0	0	1	0	0	0	0	0
Carapitanga	T03	15 a 20	0	0	0	0	0	0	0	0	0	3	0	0	0	0	0	0	0	0	0	0	0	0	0	0	0	0	0	0	0	0	0	0	0	3	0	0	0	0	0	0	0	0	0	0	0	0	0
Carapitanga	T03	20 a 25	0	0	0	1	0	0	0	0	0	0	0	0	0	0	0	0	0	0	0	0	0	0	0	0	0	0	0	0	0	0	0	0	0	0	0	0	0	0	0	0	0	0	0	0	0	0	0
Carapitanga	T03	25 a 30	0	0	0	0	1	0	0	0	0	0	0	0	0	0	0	0	0	0	0	0	0	0	0	0	0	0	0	0	0	0	0	0	0	0	0	0	0	0	0	0	0	0	0	0	0	0	0
Carapitanga	T03	> 30	0	0	0	0	0	0	0	0	0	0	0	0	0	0	0	0	0	0	0	0	0	0	0	0	0	0	0	0	0	0	0	0	0	0	0	0	40	0	0	0	0	0	0	0	1	0	0
Carapitanga	T04	0 a 5	0	0	0	0	0	0	0	0	0	0	2	0	0	2	0	0	0	0	0	0	0	0	0	2	0	0	0	0	0	0	0	0	1	0	0	0	0	0	0	0	0	0	0	0	0	0	0
Carapitanga	T04	5 a 10	1	3	0	0	0	0	0	0	0	0	0	0	0	0	0	2	0	1	30	0	0	0	0	0	0	0	0	0	0	0	0	0	0	0	0	0	0	0	0	0	0	0	0	0	0	0	0
Carapitanga	T04	10 a 15	0	0	0	0	0	0	0	0	0	0	0	0	0	0	0	0	0	0	0	0	0	0	0	0	0	0	0	0	0	10	0	0	0	0	0	0	0	0	0	0	0	0	0	0	0	0	0
Carapitanga	T04	15 a 20	0	0	0	0	0	0	0	0	0	0	0	0	0	0	0	0	0	0	0	0	0	0	0	0	0	0	0	0	0	0	0	0	0	0	0	0	0	0	0	0	0	0	0	0	0	0	0
Carapitanga	T04	20 a 25	0	0	0	0	0	0	0	0	0	0	0	0	0	0	0	0	0	0	0	0	0	0	0	0	0	0	0	0	0	1	0	0	0	0	0	0	0	0	0	0	0	0	0	0	0	0	0
Carapitanga	T04	25 a 30	0	0	0	0	0	0	0	0	0	0	0	0	0	0	2	0	0	0	0	0	0	0	0	0	0	0	0	0	0	0	0	0	0	0	0	0	0	0	0	0	0	0	0	0	0	0	0
Carapitanga	T04	> 30	0	0	0	0	0	0	0	0	0	0	0	0	0	0	0	0	0	0	0	0	0	0	0	0	0	0	0	0	0	0	0	0	0	0	0	0	20	0	0	0	0	0	0	0	0	0	0
Carapitanga	T05	0 a 5	0	0	0	0	0	0	0	0	0	0	3	0	0	0	0	0	0	0	0	0	0	2	0	3	0	0	0	0	0	0	0	0	1	0	0	0	0	0	0	0	0	0	0	0	0	0	0
Carapitanga	T05	5 a 10	0	11	0	0	0	0	0	0	0	0	0	0	0	0	0	0	0	1	0	0	0	0	0	0	0	0	0	0	0	0	1	0	3	0	0	0	0	0	0	0	0	0	0	0	0	3	0
Carapitanga	T05	10 a 15	1	2	0	0	0	1	0	0	0	0	1	0	0	0	0	0	0	0	0	0	0	0	0	0	0	420	0	0	3	0	0	0	0	0	1	0	0	0	0	0	0	0	0	0	0	1	0
Carapitanga	T05	15 a 20	0	1	0	0	0	0	0	1	0	0	0	0	0	0	0	1	0	0	0	0	0	0	0	0	0	0	0	0	0	0	0	0	0	1	0	0	0	0	0	0	0	0	0	0	0	0	0
Carapitanga	T05	20 a 25	0	0	0	1	0	0	0	0	0	0	0	0	0	0	0	0	0	0	0	0	0	0	0	0	0	0	0	0	0	0	0	0	0	0	0	0	0	0	0	0	0	0	0	0	0	0	0
Carapitanga	T05	25 a 30	0	0	0	0	0	0	0	0	0	0	0	0	0	0	0	0	0	0	0	0	0	0	0	0	0	0	0	0	0	0	0	0	0	0	0	0	0	0	0	0	0	0	0	0	0	0	0
Carapitanga	T05	> 30	0	0	0	0	0	0	0	0	0	0	0	0	0	0	0	0	0	0	0	0	0	0	0	0	0	0	0	0	0	0	0	0	0	0	0	0	0	0	0	0	0	0	0	0	0	0	0
Carapitanga	T06	0 a 5	0	0	0	0	0	0	0	0	0	0	1	0	0	0	0	0	0	0	0	0	0	1	0	1	0	0	0	0	0	0	0	0	0	0	0	0	0	0	0	0	0	0	0	0	0	0	0
Carapitanga	T06	5 a 10	0	6	0	0	0	0	0	0	0	0	0	0	0	0	0	0	0	1	11	0	0	0	0	0	0	0	0	0	0	1	0	0	1	1	0	0	0	0	0	0	0	0	0	0	0	0	0
Carapitanga	T06	10 a 15	5	0	0	0	0	0	0	1	0	1	0	0	0	0	0	1	0	0	0	0	0	0	0	0	0	43	0	0	4	1	0	0	1	1	1	0	0	0	0	0	0	0	0	0	0	0	0
Carapitanga	T06	15 a 20	0	1	0	0	0	0	0	0	1	0	0	0	0	0	0	1	0	0	0	0	0	0	0	0	0	0	0	0	0	0	0	0	0	1	0	0	0	0	0	0	0	0	0	0	0	0	0
Carapitanga	T06	20 a 25	0	1	0	0	0	0	0	0	0	0	0	0	0	0	0	1	0	0	0	0	0	0	0	0	0	0	0	0	0	0	0	0	0	0	0	0	0	0	0	0	0	0	0	0	0	0	0
Carapitanga	T06	25 a 30	0	0	0	0	0	0	0	0	0	0	0	0	0	0	0	0	0	0	0	0	0	0	0	0	0	0	0	0	0	0	0	0	0	0	0	0	0	0	0	0	0	0	0	0	0	0	0
Carapitanga	T06	> 30	0	0	0	0	0	0	0	0	0	0	0	0	0	0	0	0	0	0	0	0	0	0	0	0	0	0	0	0	0	0	0	0	0	0	0	0	0	0	0	0	0	0	0	0	0	0	0
Carapitanga	T08	0 a 5	2	3	0	0	0	0	0	0	0	0	4	0	0	0	0	2	0	0	5	0	0	1	0	3	0	25	0	0	5	1	0	0	2	0	0	0	0	0	0	0	0	0	0	0	0	0	0
Carapitanga	T08	5 a 10	11	4	0	4	0	0	0	0	0	0	3	0	0	0	0	5	0	0	0	0	0	0	0	0	0	0	0	0	3	2	0	0	1	0	0	0	0	0	0	0	0	0	0	0	0	0	0
Carapitanga	T08	10 a 15	0	0	0	0	0	0	0	0	0	0	0	0	0	0	0	2	0	0	0	0	0	0	0	0	0	0	0	0	0	3	0	0	2	0	0	0	0	0	0	0	0	0	0	0	0	0	0
Carapitanga	T08	15 a 20	0	0	0	6	0	0	0	0	0	0	0	0	0	0	0	0	0	0	0	0	0	0	0	0	0	0	0	0	0	0	0	0	0	0	0	3	0	0	0	0	0	0	0	0	0	0	0
Carapitanga	T08	20 a 25	0	0	0	0	0	0	0	0	0	0	0	0	0	0	0	0	0	0	0	0	0	0	0	0	0	0	0	0	0	0	0	0	0	0	0	0	0	0	0	0	0	0	0	0	0	0	0
Carapitanga	T08	25 a 30	0	0	0	0	0	0	0	0	0	0	0	0	0	0	0	0	0	0	0	0	0	0	0	0	0	0	0	0	0	0	0	0	0	0	0	0	0	0	0	0	0	0	0	0	0	0	0
Carapitanga	T08	> 30	0	0	0	0	0	0	0	0	0	0	0	0	0	0	0	0	0	0	0	0	0	0	0	0	0	0	0	0	0	0	0	0	0	0	0	0	0	0	0	0	0	0	0	0	0	0	0
Carapitanga	T09	0 a 5	0	0	0	0	0	0	0	0	0	0	5	0	0	0	0	0	0	0	0	0	0	0	0	0	0	0	0	0	0	0	0	0	0	0	0	0	0	0	0	0	0	0	0	0	0	0	0
Carapitanga	T09	5 a 10	1	0	0	6	0	0	0	0	0	0	1	0	0	0	0	0	0	1	10	0	0	0	0	0	0	1	0	0	0	0	0	0	0	0	0	0	0	0	0	0	0	0	0	0	0	0	0
Carapitanga	T09	10 a 15	0	1	0	0	0	0	0	1	0	0	2	0	0	0	0	2	0	0	0	0	0	0	0	0	0	230	0	0	0	4	0	0	2	0	0	0	0	0	0	0	0	0	0	0	0	0	0
Carapitanga	T09	15 a 20	0	1	0	3	0	0	0	0	0	0	0	0	0	0	0	3	0	0	0	0	0	0	0	0	0	0	0	0	0	0	0	0	0	0	0	0	0	0	0	0	0	0	0	0	0	0	0
Carapitanga	T09	20 a 25	0	0	0	0	0	0	0	0	0	0	0	0	0	0	0	0	0	0	0	0	0	0	0	0	0	0	0	0	0	0	0	0	0	0	0	0	0	0	0	0	0	0	0	0	0	0	0
Carapitanga	T09	25 a 30	0	0	0	0	0	0	0	0	0	0	0	0	0	0	0	0	0	0	0	0	0	0	0	0	0	0	0	0	0	0	0	0	0	0	0	0	0	0	0	0	0	0	0	0	0	0	0
Carapitanga	T09	> 30	0	0	0	0	0	0	0	0	0	0	0	0	0	0	0	0	0	0	0	0	0	0	0	0	0	0	0	0	0	0	0	0	0	0	0	0	0	0	0	0	0	0	0	0	0	0	0
Carapitanga	T10	0 a 5	0	0	0	0	0	0	0	0	0	0	0	0	0	0	0	0	0	0	0	0	0	2	0	3	0	0	0	0	0	2	0	0	0	0	0	0	0	0	0	0	0	0	0	0	0	0	0
Carapitanga	T10	5 a 10	2	1	0	0	0	0	0	0	0	0	1	1	0	0	0	0	0	0	0	0	0	0	0	0	0	0	0	0	0	0	1	0	0	0	0	0	0	0	0	0	0	0	0	0	0	0	0
Carapitanga	T10	10 a 15	5	0	0	0	0	0	0	0	0	0	0	0	0	0	0	1	0	0	0	0	0	0	1	0	0	0	0	0	0	3	0	0	0	0	0	0	0	0	0	0	0	0	0	0	0	0	0
Carapitanga	T10	15 a 20	0	0	0	0	0	0	0	0	0	0	0	0	0	0	0	0	0	0	0	0	0	0	2	0	0	0	0	0	0	0	0	0	0	0	0	2	0	0	0	0	0	0	0	0	0	0	0
Carapitanga	T10	20 a 25	0	0	0	0	0	0	0	0	0	0	0	0	0	0	0	0	0	0	0	0	0	0	0	0	0	0	0	0	0	0	0	0	0	2	0	0	0	0	0	0	0	0	0	0	0	0	0
Carapitanga	T10	25 a 30	0	0	0	0	0	0	0	0	0	0	0	0	0	0	0	0	0	0	0	0	0	0	0	0	0	0	0	0	0	0	0	0	0	0	0	0	0	0	0	0	0	0	0	0	0	0	0
Carapitanga	T10	> 30	0	0	0	0	0	0	0	0	0	0	0	0	0	0	0	0	0	0	0	0	0	0	0	0	0	0	0	0	0	0	0	0	0	0	0	0	0	0	0	0	0	0	0	0	0	0	0
Carapitanga	T11	0 a 5	0	0	0	0	0	0	0	0	0	0	6	0	0	2	0	0	0	0	0	0	0	1	0	1	0	0	0	0	0	0	0	0	0	0	0	0	0	0	0	0	0	0	0	0	0	0	0
Carapitanga	T11	5 a 10	0	1	0	2	0	0	0	0	0	0	0	0	0	0	0	0	0	0	40	0	0	0	0	0	0	15	0	0	0	0	0	0	0	5	0	0	0	0	0	0	0	0	0	0	0	0	0
Carapitanga	T11	10 a 15	20	0	0	0	0	0	0	2	0	0	1	0	0	0	0	1	0	0	0	0	0	0	0	0	0	0	0	0	0	1	0	0	0	0	0	0	0	0	0	0	0	0	0	0	0	0	0
Carapitanga	T11	15 a 20	0	0	0	0	0	0	0	0	0	0	0	0	0	0	0	0	0	0	0	0	0	0	1	0	0	0	0	0	0	0	0	0	0	0	0	0	0	0	0	0	0	0	0	0	0	0	0
Carapitanga	T11	20 a 25	0	0	0	0	0	0	0	0	0	0	0	0	0	0	0	0	30	0	0	0	0	0	0	0	0	0	0	0	0	0	0	0	0	0	0	0	0	0	0	0	0	0	0	0	0	0	0
Carapitanga	T11	25 a 30	0	0	0	0	0	0	0	0	0	0	0	0	0	0	0	0	0	0	0	0	0	0	0	0	0	0	0	0	0	0	0	0	0	0	0	0	0	0	0	0	0	0	0	0	0	0	0
Carapitanga	T11	> 30	0	0	0	0	0	0	0	0	0	1	0	0	0	0	0	0	0	0	0	0	0	0	0	0	0	0	0	0	0	0	0	0	0	0	0	4	0	0	0	0	0	0	0	0	0	0	0
Carapitanga	T12	0 a 5	0	1	0	0	0	0	0	0	0	0	0	0	0	0	0	0	0	0	0	0	0	1	0	2	0	0	0	0	0	0	0	0	0	0	0	0	0	0	0	0	0	0	0	0	0	0	0
Carapitanga	T12	5 a 10	0	0	0	0	0	0	0	0	0	0	0	0	0	0	0	1	0	1	0	0	0	0	0	0	0	4	0	0	0	1	0	0	0	2	0	0	0	0	0	0	0	0	0	0	0	0	0
Carapitanga	T12	10 a 15	0	0	0	0	0	0	0	1	0	0	0	0	0	0	0	1	0	0	0	1	0	0	0	0	0	0	0	0	1	1	0	0	0	0	0	0	0	0	0	0	0	0	0	0	0	0	0
Carapitanga	T12	15 a 20	0	0	0	0	0	0	0	1	0	0	0	4	0	0	0	0	0	0	0	0	0	0	0	0	0	0	0	0	0	0	0	0	0	0	0	0	0	0	0	0	0	0	0	0	0	0	0
Carapitanga	T12	20 a 25	0	0	0	0	0	0	0	0	0	0	0	0	0	0	0	0	20	0	0	0	0	0	0	0	0	0	0	0	0	0	0	0	0	0	0	2	0	0	0	0	0	0	0	0	0	0	0
Carapitanga	T12	25 a 30	0	0	0	0	0	0	0	0	0	0	0	0	0	0	0	0	0	0	0	0	0	0	0	0	0	0	0	0	0	0	0	0	0	0	0	0	0	0	0	0	0	0	0	0	0	0	0
Carapitanga	T12	> 30	0	0	0	0	0	0	0	0	0	0	0	0	0	0	0	0	0	0	0	0	0	0	0	0	0	0	0	0	0	0	0	0	0	0	0	0	0	0	0	0	0	0	0	0	0	0	0
Carapitanga	T13	0 a 5	0	3	0	0	0	0	0	0	0	0	1	0	0	0	0	0	0	0	0	0	0	1	0	4	0	1	0	0	0	0	0	0	0	0	0	0	0	0	0	0	0	0	0	0	0	0	0
Carapitanga	T13	5 a 10	0	0	0	1	0	0	0	0	0	0	2	0	0	0	0	0	0	0	0	0	0	0	0	0	0	32	0	0	0	0	0	0	0	3	0	0	0	0	0	0	0	0	0	0	0	3	0
Carapitanga	T13	10 a 15	30	1	0	0	0	0	0	0	0	0	0	0	0	0	0	2	0	0	50	0	0	0	0	0	0	0	0	0	0	0	0	0	0	3	0	0	0	0	0	0	0	0	0	0	0	0	0
Carapitanga	T13	15 a 20	0	0	0	0	0	0	0	0	0	0	0	3	0	0	0	4	0	0	0	0	0	0	0	0	0	0	1	0	0	0	0	0	0	0	0	0	0	0	0	0	0	0	0	0	0	0	0
Carapitanga	T13	20 a 25	0	0	0	0	0	0	0	0	0	0	0	0	0	0	0	0	0	0	0	0	0	0	0	0	0	0	0	0	0	0	0	0	0	0	0	0	0	0	0	0	0	0	0	0	0	0	0
Carapitanga	T13	25 a 30	0	0	0	0	0	0	0	0	0	0	0	0	0	0	0	0	0	0	0	0	0	0	0	0	0	0	0	0	0	0	0	0	0	0	0	0	0	0	0	0	0	0	0	0	0	0	0
Carapitanga	T13	> 30	0	0	0	0	0	0	0	0	0	0	0	0	0	0	0	0	0	0	0	0	0	0	0	0	0	0	0	0	0	0	0	0	0	0	0	0	0	0	0	0	1	0	0	0	0	0	0
Carapitanga	T14	0 a 5	0	0	0	0	0	0	0	0	0	0	0	0	0	0	0	1	0	0	0	0	0	4	0	0	0	0	0	0	0	0	0	0	0	2	0	0	0	0	0	0	0	0	0	0	0	0	0
Carapitanga	T14	5 a 10	0	4	0	0	0	0	0	0	0	0	2	0	0	0	0	2	0	0	0	0	0	0	0	0	0	0	0	0	0	0	0	0	0	2	0	0	0	0	0	0	0	0	0	0	0	0	0
Carapitanga	T14	10 a 15	0	0	0	0	0	0	0	1	0	0	1	0	0	0	0	0	0	0	0	0	0	0	0	0	0	308	0	0	1	1	0	0	0	1	1	0	0	0	0	0	0	0	0	0	0	0	0
Carapitanga	T14	15 a 20	0	0	0	0	0	0	0	0	0	1	0	0	0	0	0	2	0	0	0	0	0	0	0	0	0	0	0	0	0	0	0	0	0	0	0	0	0	0	0	0	0	0	0	0	0	0	0
Carapitanga	T14	20 a 25	0	0	0	0	0	0	0	0	0	0	0	0	0	0	0	2	0	0	0	0	0	0	0	0	0	0	0	0	0	0	0	0	0	1	0	0	0	0	0	0	0	0	0	0	0	0	0
Carapitanga	T14	25 a 30	0	0	0	0	0	0	0	0	0	0	0	0	0	0	0	0	0	0	0	0	0	0	0	0	0	0	0	0	0	0	0	0	0	0	0	0	0	0	0	0	0	1	0	0	0	0	0
Carapitanga	T14	> 30	0	0	0	0	0	0	0	0	0	0	0	0	0	0	0	1	0	0	0	0	0	0	0	0	0	0	0	0	0	0	0	0	0	0	0	0	0	0	0	0	1	0	0	0	0	0	0
Carapitanga	T15	0 a 5	0	0	0	0	0	0	0	0	0	0	3	0	0	0	0	0	0	0	0	0	0	6	0	3	0	0	0	0	0	0	0	0	0	0	0	0	0	0	0	0	0	0	0	0	0	0	0
Carapitanga	T15	5 a 10	0	4	0	0	0	0	0	0	0	0	4	0	0	0	0	0	0	0	10	0	0	0	0	0	0	500	0	0	0	0	0	0	0	2	0	0	0	0	0	0	0	0	0	0	0	1	0
Carapitanga	T15	10 a 15	15	0	0	1	0	0	0	1	0	0	1	0	0	0	0	0	0	0	0	0	0	0	0	0	0	0	0	0	3	0	0	0	0	1	2	0	0	0	0	0	0	0	0	0	0	0	0
Carapitanga	T15	15 a 20	0	0	0	2	0	0	0	0	0	0	0	0	0	0	0	2	0	0	0	12	0	0	0	0	0	0	0	0	0	0	0	0	0	0	0	0	0	0	0	0	0	0	0	0	0	0	0
Carapitanga	T15	20 a 25	0	1	0	1	0	0	0	0	0	0	0	0	0	0	0	2	0	0	0	0	0	0	1	0	0	0	0	0	0	0	0	0	0	0	1	0	0	0	0	0	0	0	0	0	0	0	0
Carapitanga	T15	25 a 30	0	1	0	0	0	0	0	0	0	0	0	0	0	0	0	1	0	0	0	0	0	0	0	0	0	0	0	0	0	0	0	0	0	0	0	0	0	0	0	0	0	0	0	0	0	0	0
Carapitanga	T15	> 30	0	0	0	0	0	0	1	0	0	0	0	0	0	0	0	0	0	0	0	0	0	0	1	0	0	0	1	0	0	0	0	0	0	0	0	0	38	0	1	0	0	0	0	0	0	0	0
Carapitanga	T16	0 a 5	0	4	0	0	0	0	0	0	0	0	1	0	0	0	0	0	0	0	0	0	2	3	0	8	0	0	0	0	0	0	0	0	0	0	0	0	0	0	0	0	0	0	0	0	0	0	0
Carapitanga	T16	5 a 10	0	2	0	0	0	0	0	0	0	0	3	0	0	0	0	1	0	0	42	0	0	12	0	0	0	3	0	0	7	0	0	0	1	1	1	0	0	0	0	0	0	0	0	12	0	0	0
Carapitanga	T16	10 a 15	30	2	0	1	0	1	0	1	0	0	1	0	0	0	0	3	0	0	0	0	0	0	0	0	0	0	0	0	0	1	0	0	0	0	2	0	0	0	0	0	0	0	0	0	0	2	0
Carapitanga	T16	15 a 20	0	2	0	0	0	0	0	0	0	0	0	0	0	0	0	3	0	0	0	0	0	0	0	0	0	0	0	0	0	0	0	0	1	0	0	0	0	0	0	0	0	0	0	0	0	0	0
Carapitanga	T16	20 a 25	0	1	0	0	0	0	0	0	0	0	0	0	0	0	0	1	0	0	0	0	0	0	0	0	0	0	0	0	0	0	0	0	0	0	0	0	0	0	0	0	0	0	0	0	0	0	0
Carapitanga	T16	25 a 30	0	0	0	0	0	0	0	0	0	0	0	0	0	0	0	1	0	0	0	0	0	0	0	0	0	0	0	0	0	0	0	0	0	0	0	0	0	0	0	0	0	0	0	0	0	0	0
Carapitanga	T16	> 30	0	0	0	0	0	0	0	0	0	0	0	0	0	0	0	1	0	0	0	0	0	0	0	0	0	0	0	0	0	0	0	0	0	0	0	0	67	0	0	0	0	0	0	0	0	0	0
Carapitanga	T18	0 a 5	0	4	0	0	0	0	0	0	0	0	0	0	0	0	0	0	0	0	0	0	0	4	0	2	0	0	0	0	0	0	0	1	1	0	0	0	0	0	0	0	0	0	0	0	0	0	0
Carapitanga	T18	5 a 10	0	4	0	0	0	0	0	0	0	0	3	0	0	2	0	3	2	2	22	0	0	0	0	0	0	12	0	0	9	2	0	0	1	3	0	0	0	0	0	0	0	0	0	0	0	0	0
Carapitanga	T18	10 a 15	15	5	0	0	0	1	0	0	0	0	1	0	1	0	0	5	0	0	0	0	0	0	0	0	0	6	0	0	15	2	0	0	0	2	1	0	0	0	0	0	0	0	0	0	0	2	0
Carapitanga	T18	15 a 20	0	3	0	0	0	0	0	0	0	0	0	0	0	0	0	3	0	0	0	0	0	0	0	0	0	0	0	0	0	0	0	0	0	0	2	0	0	0	0	0	0	0	0	0	0	0	0
Carapitanga	T18	20 a 25	0	1	0	0	0	0	0	0	0	0	0	0	0	0	0	2	0	0	0	0	0	0	0	0	0	0	0	0	0	0	0	0	0	0	0	0	0	0	0	0	0	0	0	0	0	0	0
Carapitanga	T18	25 a 30	0	0	0	0	0	0	0	0	0	0	0	0	0	0	0	2	0	0	0	0	0	0	0	0	0	0	0	0	0	0	0	0	0	0	0	0	0	0	0	0	1	0	0	0	0	0	0
Carapitanga	T18	> 30	0	0	0	0	0	0	0	0	0	0	0	0	0	0	0	0	0	0	0	0	0	0	0	0	0	0	0	2	0	0	0	0	0	0	0	0	0	0	0	0	3	0	0	0	0	0	0
Carapitanga	T19	0 a 5	12	0	0	0	0	0	0	0	0	1	0	0	0	0	0	3	0	0	0	0	0	5	0	6	0	0	0	0	0	0	0	0	0	0	0	0	0	0	0	0	0	0	0	0	0	0	0
Carapitanga	T19	5 a 10	30	5	0	0	0	0	0	2	0	2	0	0	0	0	0	5	0	0	100	0	0	0	0	0	0	57	0	0	4	0	0	0	0	2	0	0	0	0	0	0	0	0	0	12	0	5	0
Carapitanga	T19	10 a 15	0	0	0	0	0	2	0	0	0	0	0	0	0	0	0	0	0	0	0	0	0	0	0	0	0	0	0	0	0	3	0	0	2	2	0	0	0	0	0	0	0	0	0	0	0	0	0
Carapitanga	T19	15 a 20	0	0	0	0	0	0	0	0	0	0	0	0	0	0	0	0	0	0	0	0	0	0	0	0	0	0	0	0	0	0	0	0	0	0	0	0	0	0	0	0	0	0	0	0	0	0	0
Carapitanga	T19	20 a 25	0	0	0	1	0	0	0	0	0	0	0	0	0	0	0	2	0	0	0	0	0	0	0	0	0	0	0	2	0	0	0	0	0	0	0	0	0	0	0	0	0	0	0	0	0	0	0
Carapitanga	T19	25 a 30	0	0	0	0	0	0	0	0	0	0	0	0	0	0	0	0	0	0	0	0	0	0	0	0	0	0	0	0	0	0	0	0	0	0	0	0	0	0	0	0	0	0	0	0	0	0	0
Carapitanga	T19	> 30	0	0	0	0	0	0	0	0	0	0	0	0	0	0	0	0	0	0	0	0	0	0	0	0	0	0	0	0	0	0	0	0	0	0	0	1	0	0	0	0	0	0	0	0	0	0	0
Carapitanga	T20	0 a 5	0	0	0	0	0	0	0	0	0	0	2	0	0	0	0	2	0	0	0	0	0	10	0	2	0	0	0	0	0	1	0	0	0	0	0	0	0	0	0	0	0	0	0	0	0	0	0
Carapitanga	T20	5 a 10	0	3	0	0	0	0	0	0	0	0	3	0	0	0	0	0	0	3	0	0	0	0	0	0	0	0	0	0	0	0	0	0	0	3	0	0	0	0	0	0	0	0	0	0	0	3	0
Carapitanga	T20	10 a 15	0	1	0	0	0	0	0	0	0	0	0	0	0	0	3	3	0	0	0	0	0	0	0	0	0	200	0	5	0	2	0	0	0	1	0	0	0	0	0	0	0	0	0	0	0	2	0
Carapitanga	T20	15 a 20	0	0	0	0	0	0	0	0	0	0	0	0	0	0	0	1	0	0	0	0	0	0	0	0	0	0	0	0	0	0	0	0	0	0	0	1	0	0	0	0	0	0	0	0	0	0	0
Carapitanga	T20	20 a 25	0	0	0	0	0	0	0	0	0	0	0	0	0	0	0	0	0	0	0	0	0	0	0	0	0	0	0	0	0	0	0	0	0	0	0	1	0	0	0	0	0	0	0	0	0	0	0
Carapitanga	T20	25 a 30	0	0	0	0	0	0	0	0	0	0	0	0	0	0	0	0	0	0	0	0	0	0	0	0	0	0	0	0	0	0	0	0	0	0	0	0	0	0	0	0	0	0	0	0	0	0	0
Carapitanga	T20	> 30	0	0	0	0	0	0	0	0	0	0	0	0	0	0	0	0	0	0	0	0	0	0	0	0	0	0	0	0	0	0	0	0	0	0	0	0	0	0	0	0	0	0	0	0	0	0	0
Carapitanga Norte	T01	0 a 5	0	0	0	0	0	0	0	0	0	0	3	0	0	0	0	0	0	0	0	0	0	6	0	5	0	0	0	0	0	1	0	0	0	0	0	0	0	0	0	0	0	0	0	0	0	0	0
Carapitanga Norte	T01	5 a 10	0	12	0	0	0	0	0	0	0	0	4	0	0	0	0	0	0	3	30	0	0	0	0	0	0	50	0	0	2	3	0	0	0	0	0	0	0	0	0	0	0	0	0	0	0	0	0
Carapitanga Norte	T01	10 a 15	0	0	0	3	0	0	0	2	0	0	1	0	0	0	0	2	0	0	0	0	0	0	0	0	0	0	0	0	0	0	0	0	0	1	0	0	0	0	0	0	0	0	0	0	0	0	0
Carapitanga Norte	T01	15 a 20	0	0	0	4	0	0	0	1	0	1	0	0	0	0	0	1	0	0	0	0	0	0	0	0	0	0	0	0	0	0	0	0	0	0	0	2	0	0	2	0	0	0	0	0	0	0	0
Carapitanga Norte	T01	20 a 25	0	0	0	0	0	0	0	0	0	0	0	0	0	0	0	0	0	0	0	0	0	0	0	0	0	0	0	0	0	0	0	0	0	1	0	0	0	0	0	0	0	0	0	0	0	0	0
Carapitanga Norte	T01	25 a 30	0	0	0	0	0	0	0	0	0	0	0	0	0	0	0	0	0	0	0	0	0	0	0	0	0	0	0	2	0	0	0	0	0	0	0	0	0	0	0	0	0	0	0	0	0	0	0
Carapitanga Norte	T01	> 30	0	0	0	0	0	0	0	0	0	0	0	0	0	0	0	2	0	0	0	0	0	0	0	0	0	0	0	0	0	0	0	0	0	0	0	0	0	0	0	0	2	0	0	0	0	0	0
Carapitanga Norte	T02	0 a 5	0	0	0	0	0	0	0	0	0	0	0	0	0	0	0	0	0	0	0	0	0	0	0	5	0	0	0	0	0	0	0	0	0	1	0	0	0	0	0	0	0	0	0	0	0	0	0
Carapitanga Norte	T02	5 a 10	0	12	0	4	0	0	0	0	0	0	3	0	0	3	0	4	0	0	0	0	0	0	0	0	0	100	0	0	5	2	0	0	0	2	0	0	0	0	0	0	0	0	0	10	0	4	0
Carapitanga Norte	T02	10 a 15	0	0	0	6	0	0	0	0	0	0	0	0	0	0	0	3	0	3	0	0	0	0	0	0	0	5	0	0	10	2	0	0	0	0	0	0	0	0	0	0	0	0	0	12	0	0	0
Carapitanga Norte	T02	15 a 20	0	0	0	0	0	0	0	0	0	0	5	0	0	0	0	5	0	0	0	0	0	0	0	0	0	0	0	0	0	0	0	0	0	5	0	0	0	0	0	0	0	0	0	0	0	0	0
Carapitanga Norte	T02	20 a 25	0	0	0	0	0	0	0	2	0	0	0	0	0	0	0	0	25	0	0	0	0	0	0	0	0	0	0	2	0	0	0	0	0	0	0	0	0	0	0	0	0	0	0	0	0	0	0
Carapitanga Norte	T02	25 a 30	0	0	0	0	0	0	0	0	0	0	0	0	0	0	0	0	0	0	0	0	0	0	0	0	0	0	0	0	0	0	0	0	0	0	0	0	0	0	0	0	0	0	0	0	0	0	0
Carapitanga Norte	T02	> 30	0	0	0	0	0	0	0	0	0	0	0	0	0	0	0	2	0	0	0	0	0	0	0	0	0	0	0	0	0	0	0	0	0	0	0	0	0	0	0	0	3	0	0	0	0	0	0
Carapitanga Norte	T03	0 a 5	0	0	0	0	0	0	0	0	0	0	0	0	0	0	0	0	0	0	0	0	0	1	0	1	0	0	0	0	0	0	0	0	0	0	0	0	0	0	0	0	0	0	0	0	0	0	0
Carapitanga Norte	T03	5 a 10	0	1	0	0	0	0	0	0	0	0	0	0	0	0	0	0	0	0	0	0	0	0	0	0	0	0	0	0	6	0	0	0	0	0	0	0	0	0	0	0	0	0	0	0	0	0	0
Carapitanga Norte	T03	10 a 15	0	6	0	0	0	0	0	0	0	0	0	0	0	0	0	6	0	0	0	0	0	0	0	0	0	0	0	0	40	1	0	0	0	4	0	0	0	0	0	0	0	0	0	0	0	0	0
Carapitanga Norte	T03	15 a 20	0	0	0	0	0	0	0	0	0	0	0	0	0	0	0	0	0	0	0	0	0	0	0	0	0	0	0	0	0	0	0	0	0	0	0	0	0	0	0	0	0	0	0	0	0	0	0
Carapitanga Norte	T03	20 a 25	0	0	0	0	0	0	0	0	0	0	0	0	0	0	0	2	0	0	0	0	0	0	0	0	0	0	0	0	0	0	0	0	0	0	0	0	0	0	0	0	0	0	0	0	0	0	0
Carapitanga Norte	T03	25 a 30	0	0	0	0	0	0	0	0	0	0	0	0	0	0	0	0	0	0	0	0	0	0	0	0	0	0	0	0	0	0	0	0	0	0	0	0	0	0	0	0	0	0	0	0	0	0	0
Carapitanga Norte	T03	> 30	0	0	0	0	0	0	0	0	0	0	0	0	0	0	0	0	0	0	0	0	0	0	0	0	0	0	0	0	0	0	0	0	0	0	0	0	0	0	0	0	0	0	0	0	0	0	0
Carapitanga Norte	T04	0 a 5	0	0	0	0	0	0	0	0	0	0	0	0	0	0	0	0	0	0	0	0	0	0	0	0	0	0	0	0	0	0	0	0	1	0	0	0	0	0	0	0	0	0	0	0	0	0	0
Carapitanga Norte	T04	5 a 10	0	1	0	0	0	0	0	0	0	0	1	0	0	0	0	0	0	0	0	0	0	0	0	0	0	2	0	0	20	0	0	0	0	1	0	0	0	0	0	0	0	0	0	0	0	0	0
Carapitanga Norte	T04	10 a 15	1	0	0	1	0	0	0	0	0	0	2	0	0	0	0	0	0	0	0	0	0	0	0	0	0	1	1	0	0	1	0	0	0	2	0	0	0	0	0	0	0	0	0	0	0	0	0
Carapitanga Norte	T04	15 a 20	0	0	0	0	0	0	0	0	0	0	0	0	0	0	0	0	0	0	0	0	0	0	0	0	0	0	0	0	0	0	0	0	0	0	0	0	0	0	0	0	0	0	0	0	0	0	0
Carapitanga Norte	T04	20 a 25	0	0	0	0	0	0	0	0	0	0	0	0	0	0	0	0	0	0	0	0	0	0	0	0	0	0	0	0	0	0	0	0	0	0	0	0	0	0	0	0	0	0	0	0	0	0	0
Carapitanga Norte	T04	25 a 30	4	0	0	0	0	0	0	0	0	0	0	0	0	0	0	0	0	0	0	0	0	0	0	0	0	0	0	0	0	0	0	0	0	0	0	0	0	0	0	0	0	0	0	0	0	0	0
Carapitanga Norte	T04	> 30	2	0	0	0	0	0	0	0	0	0	0	0	0	0	0	0	0	0	0	0	0	0	0	0	0	0	0	0	0	0	0	0	0	0	0	0	0	0	0	0	3	0	0	0	0	0	0
Carapitanga Norte	T05	0 a 5	0	0	0	0	0	0	0	0	0	0	0	0	0	0	0	1	0	0	0	0	0	0	0	0	0	0	0	0	0	0	0	0	1	0	0	0	0	0	0	0	0	0	0	0	0	0	0
Carapitanga Norte	T05	5 a 10	0	2	0	0	0	0	0	0	0	0	1	0	0	0	0	0	0	0	0	0	0	0	0	0	0	0	0	2	53	0	0	0	0	2	0	0	0	0	0	0	0	0	0	0	0	1	0
Carapitanga Norte	T05	10 a 15	0	0	0	0	0	0	0	0	0	0	1	0	0	0	0	1	0	0	0	0	0	0	0	0	0	0	0	0	0	1	0	0	0	0	0	0	0	0	0	0	0	0	0	0	0	0	0
Carapitanga Norte	T05	15 a 20	0	0	0	0	0	0	0	1	0	0	0	0	0	0	0	1	0	0	0	0	0	0	0	0	0	0	0	0	0	0	0	0	0	2	0	0	0	0	0	0	0	0	0	0	0	0	0
Carapitanga Norte	T05	20 a 25	0	0	0	0	0	0	0	0	0	0	0	0	0	0	0	0	0	0	0	0	0	0	0	0	0	0	0	0	0	0	0	0	0	0	0	0	0	0	0	0	0	0	0	0	0	0	0
Carapitanga Norte	T05	25 a 30	0	0	0	0	0	0	0	0	0	0	0	0	0	0	0	0	0	0	0	0	0	0	0	0	0	0	0	0	0	0	0	0	0	0	0	0	0	0	0	0	0	0	0	0	0	0	0
Carapitanga Norte	T05	> 30	0	0	0	0	0	0	0	0	0	0	0	0	0	0	0	0	0	0	0	0	0	0	0	0	0	0	0	0	0	0	0	0	0	0	0	0	0	0	0	0	0	0	0	0	0	0	0
Carapitanga Norte	T06	0 a 5	0	0	0	0	0	0	0	0	0	0	3	0	0	0	0	0	0	0	0	0	0	0	0	4	0	36	0	0	0	0	0	0	0	0	0	0	0	0	0	0	0	0	0	0	0	0	0
Carapitanga Norte	T06	5 a 10	0	1	0	0	0	0	0	1	0	0	0	0	0	0	0	0	0	0	0	0	0	0	0	0	0	4	0	0	0	0	0	0	1	0	1	0	0	0	0	0	0	0	0	0	0	0	0
Carapitanga Norte	T06	10 a 15	0	0	0	0	0	0	0	0	0	0	1	0	0	0	0	1	0	0	0	0	0	0	0	0	0	0	0	0	0	1	0	0	0	0	0	0	0	0	0	0	0	0	0	0	0	2	0
Carapitanga Norte	T06	15 a 20	0	0	0	13	0	0	1	2	0	0	0	0	0	0	0	0	0	0	0	0	0	0	0	0	0	0	0	0	0	0	0	0	0	0	1	0	0	0	0	0	0	0	0	0	0	0	0
Carapitanga Norte	T06	20 a 25	0	0	0	0	0	0	0	0	0	0	0	0	0	0	0	0	0	0	0	0	0	0	0	0	0	0	0	0	0	0	0	0	0	0	0	0	0	0	0	0	0	0	0	0	0	0	0
Carapitanga Norte	T06	25 a 30	0	0	0	0	0	0	0	0	0	0	0	0	0	0	0	0	0	0	0	0	0	0	0	0	0	0	0	0	0	0	0	0	0	0	0	2	0	0	0	0	0	0	0	0	0	0	0
Carapitanga Norte	T06	> 30	0	0	0	0	0	0	0	0	0	0	0	0	0	0	0	0	0	0	0	0	0	0	0	0	0	0	0	0	0	0	0	0	0	0	2	0	0	0	0	0	1	0	0	0	0	0	0
Carapitanga Norte	T07	0 a 5	0	1	0	0	0	0	0	0	0	0	4	0	0	0	0	1	0	0	0	0	0	2	0	1	0	0	0	0	0	0	0	0	0	0	0	0	0	0	0	0	0	0	0	0	0	0	0
Carapitanga Norte	T07	5 a 10	0	2	0	0	0	0	0	0	0	0	0	0	0	0	0	0	0	0	0	0	0	0	0	0	0	1	0	0	0	0	0	0	2	0	0	0	0	0	0	0	0	0	0	0	0	1	0
Carapitanga Norte	T07	10 a 15	0	1	0	1	0	0	0	1	0	0	4	0	0	0	0	0	0	0	0	0	0	0	0	0	0	1	0	0	0	0	0	0	0	1	0	0	0	0	0	0	0	0	0	0	0	1	0
Carapitanga Norte	T07	15 a 20	0	1	0	0	0	0	0	1	0	0	2	0	0	0	0	0	0	0	0	0	0	0	0	0	0	0	0	0	0	0	0	0	1	0	0	0	0	0	0	0	0	0	0	0	0	0	0
Carapitanga Norte	T07	20 a 25	0	0	0	0	0	0	0	0	0	0	0	0	0	0	0	0	0	0	0	0	0	0	0	0	0	0	0	0	0	0	0	0	0	0	0	0	0	0	0	0	0	0	0	0	0	0	0
Carapitanga Norte	T07	25 a 30	0	0	0	0	0	0	0	0	0	0	0	0	0	0	0	0	0	0	0	0	0	0	0	0	0	0	0	0	0	0	0	0	0	0	0	0	0	0	0	0	0	0	0	0	0	0	0
Carapitanga Norte	T07	> 30	0	0	0	0	0	0	0	0	0	0	0	0	0	0	0	0	0	0	0	0	0	0	0	0	0	0	0	0	0	0	0	0	0	0	2	0	0	0	0	0	0	0	0	0	0	0	0
Carapitanga Norte	T08	0 a 5	0	0	0	0	0	0	0	0	0	0	0	0	0	0	0	0	0	0	0	0	0	5	0	2	0	0	0	0	0	0	0	0	0	0	0	0	0	0	0	0	0	0	0	0	0	0	0
Carapitanga Norte	T08	5 a 10	0	2	0	0	0	0	0	0	0	0	3	0	0	1	0	1	0	1	0	0	0	0	0	0	0	0	0	0	0	1	0	0	1	2	0	0	0	0	0	0	0	0	0	0	0	0	0
Carapitanga Norte	T08	10 a 15	3	2	0	0	0	0	0	0	0	0	1	0	1	0	0	6	0	0	0	0	0	0	0	0	0	76	0	0	14	0	0	0	0	2	1	0	0	0	0	0	0	0	0	0	0	2	0
Carapitanga Norte	T08	15 a 20	0	0	0	0	0	1	0	1	0	0	0	0	0	0	0	4	0	0	0	0	0	0	0	0	0	0	0	0	0	0	0	0	1	0	0	0	0	0	0	0	0	0	0	0	0	0	0
Carapitanga Norte	T08	20 a 25	0	1	0	0	0	1	0	0	0	0	0	0	0	0	0	4	0	0	0	1	0	0	0	0	0	0	0	0	0	0	0	0	0	0	0	0	0	0	0	0	0	0	0	0	0	0	0
Carapitanga Norte	T08	25 a 30	0	0	0	0	0	0	0	1	0	0	0	0	0	0	0	2	0	0	0	0	0	0	0	0	0	0	0	0	0	0	0	0	0	0	0	0	0	0	2	0	0	0	0	0	0	0	0
Carapitanga Norte	T08	> 30	0	0	0	0	0	0	0	0	0	0	0	0	0	0	0	0	0	0	0	0	0	0	0	0	0	0	0	0	0	0	0	0	0	0	0	0	0	0	0	1	1	0	0	0	0	0	0
Carapitanga Norte	T09	0 a 5	0	0	0	0	0	0	0	0	0	0	3	0	0	0	0	0	0	0	0	0	0	3	0	2	0	0	0	0	0	0	0	0	0	0	0	0	0	0	0	0	0	0	0	0	0	0	0
Carapitanga Norte	T09	5 a 10	0	3	0	0	0	0	0	0	0	0	0	0	0	0	0	0	0	2	0	0	0	0	0	0	0	0	0	0	0	0	0	0	0	1	0	0	0	0	0	0	0	0	0	0	0	0	0
Carapitanga Norte	T09	10 a 15	3	3	0	0	0	1	0	0	0	0	2	0	1	0	0	4	0	0	0	0	0	0	0	0	0	156	0	1	4	0	0	0	0	1	0	0	0	0	0	0	0	0	0	6	0	2	0
Carapitanga Norte	T09	15 a 20	0	1	0	0	0	0	0	0	0	0	0	0	0	0	0	2	0	0	0	0	0	0	0	0	0	0	0	0	0	0	0	0	0	0	0	0	0	0	0	0	0	0	0	0	0	0	0
Carapitanga Norte	T09	20 a 25	0	2	0	0	0	0	0	1	0	0	0	0	0	0	0	3	0	0	0	0	0	0	0	0	0	0	0	1	0	0	0	0	0	0	0	0	0	0	0	0	0	0	0	0	0	0	0
Carapitanga Norte	T09	25 a 30	0	0	0	0	0	0	1	0	0	0	0	0	0	0	0	1	0	0	0	0	0	0	0	0	0	0	0	0	0	0	0	0	0	0	0	0	0	0	1	0	0	0	0	0	0	0	0
Carapitanga Norte	T09	> 30	0	0	0	0	0	0	0	0	0	0	0	0	0	0	0	0	0	0	0	0	0	0	0	0	1	0	0	1	0	0	0	0	0	0	0	0	0	0	0	0	2	0	0	0	0	0	0
Carapitanga Norte	T10	0 a 5	0	0	0	0	0	0	0	0	0	0	0	0	0	0	0	0	0	0	0	0	1	2	0	2	0	0	0	0	0	0	0	0	0	0	0	0	0	0	0	0	0	0	0	0	0	0	0
Carapitanga Norte	T10	5 a 10	0	0	0	0	0	0	0	0	0	0	0	0	0	1	0	0	0	0	0	0	2	0	0	1	0	0	0	0	0	0	0	0	0	0	0	0	0	0	0	0	0	0	0	0	0	0	0
Carapitanga Norte	T10	10 a 15	10	3	0	1	0	0	0	0	0	0	1	0	0	0	0	2	0	1	0	0	0	0	0	0	0	95	0	0	7	1	0	0	1	2	1	0	0	0	0	0	0	0	0	0	0	1	0
Carapitanga Norte	T10	15 a 20	0	0	0	0	0	0	0	0	0	0	1	0	0	0	0	2	0	0	0	0	0	0	0	0	0	0	0	0	0	0	0	0	0	1	0	0	0	0	0	0	0	0	0	0	0	0	0
Carapitanga Norte	T10	20 a 25	0	0	0	0	0	0	0	0	0	0	0	0	0	0	0	1	0	0	0	0	0	0	1	0	0	0	0	0	0	0	0	0	0	0	0	0	0	0	0	0	0	0	0	0	0	0	0
Carapitanga Norte	T10	25 a 30	0	0	0	0	0	0	0	0	0	0	0	0	0	0	0	0	0	0	0	0	0	0	0	0	0	0	0	0	0	0	0	0	0	0	0	0	0	0	0	0	0	0	0	0	0	0	0
Carapitanga Norte	T10	> 30	0	0	0	0	0	0	0	0	0	0	0	0	0	0	0	0	0	0	0	0	0	0	0	0	0	0	0	0	0	0	0	0	0	0	0	0	0	0	0	0	1	0	0	0	0	0	0
Carapitanga Norte	T11	0 a 5	0	0	0	0	0	0	0	0	0	0	0	0	0	0	0	0	0	0	0	0	0	0	0	3	0	0	0	0	0	0	0	0	1	0	0	0	0	0	0	0	0	0	0	0	0	0	0
Carapitanga Norte	T11	5 a 10	0	6	0	0	0	0	0	0	0	0	1	0	0	2	0	0	0	0	0	0	0	0	0	2	0	0	0	0	0	0	0	0	4	0	0	0	0	0	0	0	0	0	0	0	0	0	0
Carapitanga Norte	T11	10 a 15	3	1	0	1	0	1	0	0	0	0	2	0	0	0	0	4	0	2	0	0	0	0	0	0	0	80	0	0	8	0	0	0	1	1	0	0	0	0	0	0	0	0	0	0	0	1	0
Carapitanga Norte	T11	15 a 20	0	1	0	0	0	0	0	0	0	0	1	0	0	0	0	2	0	0	0	0	0	0	0	0	0	0	0	0	0	1	0	0	1	0	0	0	0	0	0	0	0	0	0	0	0	0	0
Carapitanga Norte	T11	20 a 25	0	0	0	0	0	0	0	1	0	0	0	0	0	0	0	2	0	0	0	0	0	0	0	0	0	0	0	0	0	0	0	0	0	0	0	0	0	0	0	0	0	0	0	0	0	0	0
Carapitanga Norte	T11	25 a 30	0	0	0	0	0	0	0	0	0	0	0	0	0	0	0	2	0	0	0	0	0	0	0	0	0	0	0	0	0	0	0	0	0	0	0	0	0	0	0	0	0	0	0	0	0	0	0
Carapitanga Norte	T11	> 30	0	0	0	0	0	0	0	0	0	0	0	0	0	0	0	0	0	0	0	0	0	0	0	0	0	0	0	0	0	0	0	0	0	0	0	0	0	0	0	0	0	0	0	0	0	0	0
Carapitanga Norte	T12	0 a 5	0	0	0	0	0	0	0	0	0	0	12	0	0	0	0	0	0	0	1	0	0	1	0	3	0	0	0	0	0	0	1	0	1	0	0	0	0	0	0	0	0	0	0	0	0	0	0
Carapitanga Norte	T12	5 a 10	0	3	0	1	0	0	0	0	0	0	4	0	0	0	0	3	0	0	0	0	0	0	0	3	0	0	0	0	0	0	0	0	1	4	0	0	0	0	0	0	0	0	0	0	0	0	0
Carapitanga Norte	T12	10 a 15	3	8	0	0	2	0	0	0	0	0	4	0	0	0	0	6	0	1	0	0	0	0	0	0	0	12	1	0	26	0	0	0	0	1	3	0	0	0	0	0	0	0	0	0	0	2	0
Carapitanga Norte	T12	15 a 20	0	2	0	2	0	0	0	1	0	0	1	0	0	0	0	5	0	0	0	0	0	0	0	0	0	0	0	0	0	0	0	0	0	1	1	0	0	0	0	0	0	0	0	0	0	0	0
Carapitanga Norte	T12	20 a 25	0	1	4	6	0	0	0	3	0	0	0	0	0	0	0	3	0	0	0	0	0	0	1	0	0	0	0	0	0	0	0	0	0	0	0	0	0	0	1	0	0	0	0	0	0	0	0
Carapitanga Norte	T12	25 a 30	0	0	2	0	0	0	1	0	0	0	0	0	0	0	0	1	4	0	0	0	0	0	1	0	0	0	0	3	0	0	0	0	0	0	0	0	0	0	0	0	1	0	0	0	0	0	0
Carapitanga Norte	T12	> 30	0	0	0	0	0	0	0	0	0	0	0	1	0	0	2	1	0	0	0	0	0	0	1	0	0	0	0	1	0	0	0	0	0	0	0	2	1	0	0	0	2	0	0	0	0	0	0
Carapitanga Norte	T13	0 a 5	0	0	0	0	0	0	0	0	0	0	0	0	0	0	0	0	0	0	0	0	0	1	0	1	0	0	0	0	0	0	0	0	0	0	0	0	0	0	0	0	0	0	0	0	0	0	0
Carapitanga Norte	T13	5 a 10	0	2	0	0	0	0	0	0	0	0	5	0	0	2	0	0	0	0	9	0	0	0	0	1	0	0	0	0	0	2	0	0	0	1	0	0	0	0	0	0	0	0	0	0	0	0	0
Carapitanga Norte	T13	10 a 15	3	1	0	0	0	0	0	2	0	0	3	0	0	0	0	3	0	0	0	0	0	0	0	0	0	4	0	1	40	1	0	0	0	1	1	0	0	0	1	0	0	0	0	16	0	3	0
Carapitanga Norte	T13	15 a 20	0	1	0	2	0	0	0	2	0	0	0	0	0	0	0	4	0	0	0	0	0	0	0	0	0	0	0	2	0	0	0	0	0	0	1	0	0	0	0	0	0	0	0	0	0	0	0
Carapitanga Norte	T13	20 a 25	0	1	0	1	0	0	0	0	0	0	0	0	0	0	0	2	0	0	0	0	0	0	0	0	0	0	0	0	0	0	0	0	0	0	0	0	0	0	0	0	0	0	0	0	0	0	0
Carapitanga Norte	T13	25 a 30	0	0	1	0	0	0	0	0	0	0	0	0	0	0	0	3	0	0	0	0	0	0	0	0	0	0	0	0	0	0	0	0	0	1	0	0	0	0	0	0	0	0	0	0	0	0	0
Carapitanga Norte	T13	> 30	0	0	0	0	0	0	0	0	0	0	0	0	0	0	0	0	7	0	0	0	0	0	0	0	0	0	0	0	0	0	0	0	0	0	0	1	3	0	0	0	0	0	0	0	0	0	0
Carapitanga Norte	T14	0 a 5	0	0	0	0	0	0	0	0	0	0	1	0	0	0	0	0	0	0	0	0	0	4	0	1	0	0	0	0	0	0	0	0	1	0	0	0	0	0	0	0	0	0	0	0	0	0	0
Carapitanga Norte	T14	5 a 10	0	2	0	0	0	0	0	0	0	0	2	0	0	1	0	1	0	0	0	0	0	0	0	0	0	0	0	0	0	1	0	0	0	1	0	0	0	0	0	0	0	0	0	0	0	0	0
Carapitanga Norte	T14	10 a 15	5	4	0	0	0	0	0	1	0	0	3	0	0	0	0	6	0	0	0	0	0	0	0	0	0	16	0	1	7	1	0	0	1	1	0	1	0	0	0	0	0	0	0	0	0	1	0
Carapitanga Norte	T14	15 a 20	0	2	0	1	0	0	0	0	0	0	2	0	0	0	0	5	0	0	0	0	0	0	0	0	0	0	0	0	0	0	0	0	0	2	0	0	0	0	0	0	0	0	0	0	0	0	0
Carapitanga Norte	T14	20 a 25	0	0	0	2	0	0	0	0	0	0	0	0	0	0	0	3	0	0	0	0	0	0	0	0	0	0	0	0	0	0	0	0	0	0	0	0	0	0	0	0	0	0	0	0	0	0	0
Carapitanga Norte	T14	25 a 30	0	0	0	0	0	0	0	0	0	0	1	0	0	0	0	1	0	0	0	0	0	0	0	0	0	0	0	1	0	0	0	0	0	0	0	0	0	0	0	0	0	0	0	0	0	0	0
Carapitanga Norte	T14	> 30	0	0	0	0	0	0	1	0	0	0	0	0	0	0	16	0	0	0	0	0	0	0	0	0	0	0	0	0	0	0	0	0	0	0	0	0	0	0	0	0	0	0	0	0	0	0	0
Carapitanga Norte	T15	0 a 5	0	0	0	0	0	0	0	0	0	0	10	0	0	0	0	1	0	0	0	0	0	3	0	4	0	0	0	0	0	0	1	0	0	0	0	0	0	0	0	0	0	0	0	0	0	0	0
Carapitanga Norte	T15	5 a 10	6	3	0	0	0	0	0	0	0	0	0	0	0	0	0	4	0	0	50	0	0	0	0	0	0	60	0	0	50	2	0	0	0	2	2	0	0	0	0	0	0	0	0	0	0	2	0
Carapitanga Norte	T15	10 a 15	2	2	0	0	0	0	0	1	0	0	2	0	0	0	0	3	3	0	0	0	0	0	0	0	0	20	0	0	10	0	0	0	0	0	0	0	0	0	3	0	0	0	0	0	0	0	0
Carapitanga Norte	T15	15 a 20	0	0	1	0	0	1	0	1	0	0	0	0	0	0	0	2	0	0	0	12	0	0	1	0	0	0	0	0	0	3	0	0	0	1	0	3	0	0	0	0	0	0	0	0	0	0	2
Carapitanga Norte	T15	20 a 25	0	0	1	0	0	0	2	0	0	0	0	0	0	0	0	2	0	0	0	0	0	0	0	0	0	0	0	0	0	0	0	0	0	0	0	0	5	0	0	0	0	0	0	0	0	0	0
Carapitanga Norte	T15	25 a 30	0	0	0	0	0	0	0	0	0	0	0	0	0	0	0	0	0	0	0	0	0	0	0	0	0	0	0	0	0	0	0	0	0	0	0	0	0	0	0	0	0	0	0	0	0	0	0
Carapitanga Norte	T15	> 30	0	0	0	0	0	0	0	0	0	0	0	0	0	0	0	0	0	0	0	0	0	0	0	0	0	0	0	0	0	0	0	0	0	0	0	0	0	0	0	0	0	0	0	0	0	0	0
Carapitanga Norte	T16	0 a 5	0	0	0	0	0	0	0	0	0	0	4	0	0	0	2	0	0	1	0	0	0	2	0	6	0	0	0	0	0	1	0	0	1	0	0	0	0	0	0	0	0	0	0	0	0	0	0
Carapitanga Norte	T16	5 a 10	1	3	0	0	0	0	0	0	0	0	0	0	0	1	0	0	0	1	0	0	0	0	0	0	0	20	0	0	30	0	0	0	2	5	2	0	0	0	0	0	0	0	0	0	0	0	0
Carapitanga Norte	T16	10 a 15	5	2	0	0	0	0	0	3	0	0	2	0	0	0	6	0	0	0	0	0	0	0	0	0	0	0	0	0	0	2	0	0	0	0	0	0	0	0	0	0	0	0	0	0	0	0	0
Carapitanga Norte	T16	15 a 20	0	0	0	3	0	0	0	0	0	0	0	0	0	0	4	0	0	0	0	0	0	0	2	0	0	0	0	0	0	3	0	0	0	2	0	0	0	0	0	0	0	0	0	0	0	0	0
Carapitanga Norte	T16	20 a 25	0	0	0	0	0	0	0	2	0	0	0	0	0	0	2	0	0	0	0	0	0	0	0	0	0	0	0	0	0	1	0	0	0	1	0	0	0	0	0	0	0	0	0	0	0	0	0
Carapitanga Norte	T16	25 a 30	0	0	0	0	0	0	0	0	0	0	0	0	0	0	0	0	0	0	0	0	0	0	0	0	0	0	0	0	0	0	0	0	0	0	0	0	0	0	0	0	0	0	0	0	0	0	0
Carapitanga Norte	T16	> 30	0	0	0	0	0	0	0	0	0	0	0	0	0	0	0	0	0	0	0	0	0	0	0	0	0	0	0	0	0	0	0	0	0	0	0	0	0	0	0	0	0	0	0	0	0	0	0
Carapitanga Norte	T18	0 a 5	0	3	0	0	0	0	0	0	0	0	2	0	0	0	0	2	0	0	0	0	0	3	0	3	0	0	0	0	0	0	0	0	2	0	0	0	0	0	0	0	0	0	0	0	0	0	0
Carapitanga Norte	T18	5 a 10	12	5	0	0	0	0	0	2	0	0	3	0	0	0	0	0	0	1	0	0	0	0	0	0	0	15	0	0	12	3	0	0	3	0	2	0	0	0	0	0	0	0	0	0	0	0	0
Carapitanga Norte	T18	10 a 15	0	0	0	0	0	0	0	0	0	0	2	0	0	0	0	3	0	0	0	0	0	0	0	0	0	100	0	0	5	0	0	0	0	0	0	0	0	0	0	0	0	0	0	0	0	0	0
Carapitanga Norte	T18	15 a 20	0	4	0	3	0	0	0	0	0	0	0	0	0	0	4	1	0	0	0	0	0	0	0	0	0	0	0	0	0	0	0	0	0	0	0	3	22	0	0	0	0	0	0	0	0	0	0
Carapitanga Norte	T18	20 a 25	0	0	0	0	0	0	0	0	0	0	0	0	0	0	0	0	0	0	0	0	0	0	0	0	0	0	0	0	0	0	0	0	0	0	0	0	0	0	0	0	0	0	0	0	0	0	0
Carapitanga Norte	T18	25 a 30	0	0	0	0	0	0	0	0	0	0	0	0	0	0	0	0	0	0	0	0	0	0	0	0	0	0	0	0	0	0	0	0	0	0	0	0	0	0	0	0	0	0	0	0	0	0	0
Carapitanga Norte	T18	> 30	0	0	0	0	0	0	0	0	0	0	0	0	0	0	0	0	0	0	0	0	0	0	0	0	0	0	0	0	0	0	0	0	0	0	0	0	0	0	0	0	0	0	0	0	0	0	0
Carapitanga Norte	T20	0 a 5	2	4	0	0	0	0	0	1	0	0	4	0	0	0	0	0	0	0	0	0	3	4	0	5	0	0	0	0	0	0	0	0	0	0	0	0	0	0	0	0	0	0	0	0	0	0	0
Carapitanga Norte	T20	5 a 10	1	0	1	2	0	0	2	0	0	0	0	0	0	0	0	3	0	2	0	0	0	0	0	0	0	0	0	0	0	2	0	2	3	0	4	0	0	0	0	0	0	0	0	0	0	0	0
Carapitanga Norte	T20	10 a 15	0	0	0	4	0	1	0	0	0	0	0	0	0	0	0	8	0	0	0	0	0	0	3	0	0	12	0	0	0	0	0	0	0	0	0	2	0	0	0	0	3	0	0	2	0	0	0
Carapitanga Norte	T20	15 a 20	0	0	0	0	0	0	0	0	0	0	0	0	0	0	0	2	6	0	0	0	0	0	0	0	0	0	0	4	0	0	0	0	0	4	0	0	0	0	0	0	0	0	0	0	0	0	0
Carapitanga Norte	T20	20 a 25	0	0	0	0	0	0	0	0	0	0	0	0	0	0	0	0	0	0	0	0	0	0	0	0	0	0	0	0	0	0	0	0	0	0	0	0	6	0	0	0	1	0	0	0	0	0	0
Carapitanga Norte	T20	25 a 30	0	0	0	0	0	0	0	0	0	0	0	0	0	0	0	0	0	0	0	0	0	0	0	0	0	0	0	0	0	0	0	0	0	0	0	0	0	0	0	0	0	0	0	0	0	0	0
Carapitanga Norte	T20	> 30	0	0	0	0	0	0	0	0	0	0	0	0	0	0	0	0	0	0	0	0	0	0	0	0	0	0	0	0	0	0	0	0	0	0	0	0	0	0	0	0	0	0	0	0	1	0	0
Pirambu	T01	0 a 5	0	0	0	0	0	0	0	0	0	0	0	0	0	0	0	0	0	0	0	0	4	0	0	0	0	0	0	0	0	0	0	0	0	0	0	0	0	0	0	0	0	0	0	0	0	0	0
Pirambu	T01	5 a 10	11	4	3	0	0	0	0	0	0	0	0	0	0	0	0	0	0	1	0	0	0	0	0	0	0	0	0	0	0	0	0	0	0	0	0	0	0	0	0	0	0	0	0	0	0	0	0
Pirambu	T01	10 a 15	4	0	2	0	0	0	0	0	0	0	0	0	0	0	0	0	0	0	0	0	0	0	0	0	0	0	0	0	0	3	0	0	2	0	3	0	0	0	0	0	0	0	0	0	0	3	0
Pirambu	T01	15 a 20	0	0	0	0	0	0	0	0	0	0	0	0	0	0	0	0	0	0	0	0	0	0	0	0	0	0	0	0	0	0	0	0	0	0	0	0	0	0	0	0	0	0	0	0	0	0	0
Pirambu	T01	20 a 25	0	0	0	0	0	0	0	0	0	0	0	0	0	0	0	0	0	0	0	0	0	0	0	0	0	0	0	0	0	0	0	0	0	0	0	0	0	0	0	0	0	0	0	0	0	0	0
Pirambu	T01	25 a 30	0	0	0	0	0	0	0	0	0	0	0	0	0	0	0	0	0	0	0	0	0	0	0	0	0	0	0	0	0	0	0	0	0	0	0	0	0	0	0	0	0	0	0	0	0	0	0
Pirambu	T01	> 30	0	0	0	0	0	0	0	0	0	0	0	0	0	0	0	0	0	0	0	0	0	0	0	0	0	0	0	0	0	0	0	0	0	0	0	0	0	0	0	0	0	0	0	0	0	0	0
Pirambu	T03	0 a 5	0	0	0	2	0	0	0	0	0	0	0	0	0	0	0	0	0	0	0	0	0	1	0	0	0	0	0	0	0	1	0	0	0	0	0	0	0	0	0	0	0	0	0	0	0	0	0
Pirambu	T03	5 a 10	0	0	0	1	0	0	0	0	0	0	0	0	0	0	0	2	0	1	2	0	0	0	0	0	0	0	0	0	0	0	0	0	2	0	0	0	0	0	0	0	0	0	0	0	0	0	0
Pirambu	T03	10 a 15	0	3	0	0	0	0	0	1	0	0	0	0	0	0	0	0	0	0	0	0	0	0	0	0	0	3	0	0	0	1	0	0	0	0	2	0	0	1	0	0	0	0	1	1	0	0	0
Pirambu	T03	15 a 20	0	0	0	0	0	0	0	0	0	0	0	0	0	0	0	1	0	0	0	0	0	0	0	0	0	0	0	0	0	2	0	0	0	0	0	0	0	0	0	0	0	0	0	0	0	0	0
Pirambu	T03	20 a 25	0	0	0	0	0	0	0	0	0	0	0	0	0	0	0	0	0	0	0	0	0	0	0	0	0	0	0	0	0	0	0	0	0	0	0	0	0	0	0	0	0	0	0	0	0	0	0
Pirambu	T03	25 a 30	0	0	0	0	0	0	0	0	0	0	0	0	0	0	0	0	0	0	0	0	0	0	0	0	0	0	0	0	0	0	0	0	0	0	0	0	0	0	0	0	0	0	0	0	0	0	0
Pirambu	T03	> 30	0	0	0	0	0	0	0	0	0	0	0	0	0	0	0	0	0	0	0	0	0	0	0	0	0	0	0	0	0	0	0	0	0	0	0	0	0	0	0	0	0	0	0	0	0	0	0
Pirambu	T04	0 a 5	0	0	0	0	0	0	0	0	0	0	0	0	0	0	0	0	0	0	0	0	10	0	0	0	0	0	0	0	0	0	0	0	0	0	0	0	0	0	0	0	0	0	0	0	0	0	0
Pirambu	T04	5 a 10	0	2	0	1	0	0	0	0	0	0	0	0	0	0	0	0	0	0	1	0	0	0	0	0	0	30	0	0	0	0	0	0	0	0	0	0	0	0	0	0	0	0	0	0	0	0	0
Pirambu	T04	10 a 15	0	1	0	0	0	0	0	1	0	0	0	0	0	0	0	0	0	0	0	0	0	0	0	0	0	12	0	0	0	0	0	0	1	0	0	0	0	0	0	0	0	0	2	0	0	0	0
Pirambu	T04	15 a 20	0	0	0	0	0	2	0	0	0	0	0	0	0	0	0	0	0	0	0	0	0	0	0	0	0	0	0	0	0	0	0	0	0	0	2	0	0	0	0	0	0	0	0	0	0	1	0
Pirambu	T04	20 a 25	0	0	0	0	0	0	0	0	0	0	0	0	0	0	0	0	0	0	0	0	0	0	0	0	0	0	0	0	0	0	0	0	0	0	1	0	0	0	1	0	0	0	0	0	0	0	0
Pirambu	T04	25 a 30	0	0	0	0	0	0	0	0	0	0	0	0	0	0	0	0	0	0	0	0	0	0	0	0	0	0	0	0	0	0	0	0	0	0	0	0	0	0	1	0	0	0	0	0	0	0	0
Pirambu	T04	> 30	0	0	0	0	0	0	0	0	0	0	0	0	0	0	0	0	0	0	0	0	0	0	0	0	0	0	0	0	0	0	0	0	0	0	0	0	0	0	0	0	0	0	0	0	0	0	0
Pirambu	T05	0 a 5	0	0	0	0	0	0	0	0	0	0	0	0	0	0	0	0	0	0	0	0	4	0	0	0	0	2	0	0	0	0	0	0	2	0	0	0	0	0	0	0	0	0	0	0	0	0	0
Pirambu	T05	5 a 10	0	0	0	1	0	0	0	0	0	0	0	0	0	0	0	2	0	0	0	0	0	0	0	0	0	0	0	0	0	2	0	0	0	0	0	0	0	0	0	0	0	0	0	0	0	0	0
Pirambu	T05	10 a 15	0	1	0	0	0	0	0	0	0	0	0	0	0	0	0	0	0	0	0	0	0	0	0	0	0	33	0	0	0	0	0	0	0	0	1	0	0	0	0	0	0	0	2	0	0	0	0
Pirambu	T05	15 a 20	0	0	0	0	0	0	0	0	0	0	0	0	0	0	0	1	0	0	0	0	0	0	0	0	0	0	0	0	0	1	0	0	1	0	0	0	0	0	0	0	0	0	0	0	0	0	0
Pirambu	T05	20 a 25	0	0	0	0	0	0	0	0	0	0	0	0	0	0	0	0	0	0	0	0	0	0	0	0	0	0	0	0	0	0	0	0	0	0	0	0	0	0	0	0	0	0	0	0	0	0	0
Pirambu	T05	25 a 30	0	0	0	0	0	0	0	0	0	0	0	0	0	0	0	0	0	0	0	0	0	0	0	0	0	0	0	0	0	0	0	0	0	0	0	0	0	0	0	0	0	0	0	0	0	0	0
Pirambu	T05	> 30	0	0	0	0	0	0	0	0	0	0	0	0	0	0	0	0	0	0	0	0	0	0	0	0	0	0	0	0	0	0	0	0	0	0	0	0	0	0	0	0	0	0	0	0	0	0	0
Pirambu	T06	0 a 5	0	0	0	0	0	0	0	0	0	0	0	0	0	0	0	0	0	0	0	0	11	0	0	0	0	10	0	0	0	0	0	0	0	0	0	0	0	0	0	0	0	0	0	0	0	0	0
Pirambu	T06	5 a 10	0	0	0	1	0	0	0	0	0	0	0	0	0	0	0	2	0	0	0	0	0	0	0	0	0	0	0	0	0	0	0	0	0	0	0	0	0	0	0	0	0	0	0	0	0	0	0
Pirambu	T06	10 a 15	1	0	0	0	0	0	0	0	0	0	1	0	0	0	0	0	0	0	0	0	0	0	0	0	0	0	0	0	0	0	0	0	0	0	0	0	0	0	0	0	0	0	1	0	0	0	0
Pirambu	T06	15 a 20	0	0	0	0	0	0	0	0	0	0	0	0	0	0	0	0	0	0	0	0	0	0	0	0	0	0	0	0	0	1	0	0	0	0	0	0	0	0	0	0	0	0	0	0	0	0	0
Pirambu	T06	20 a 25	0	0	0	0	0	0	0	0	0	0	0	0	0	0	0	0	0	0	0	0	0	0	0	0	0	0	0	0	0	0	0	0	0	0	0	0	0	0	0	0	0	0	0	0	0	0	0
Pirambu	T06	25 a 30	0	0	0	0	0	0	0	0	0	0	0	0	0	0	0	0	0	0	0	0	0	0	0	0	0	0	0	0	0	0	0	0	0	0	0	0	0	0	0	0	0	0	0	0	0	0	0
Pirambu	T06	> 30	0	0	0	0	0	0	0	0	0	0	0	0	0	0	0	0	0	0	0	0	0	0	0	0	0	0	0	0	0	0	0	0	0	0	0	0	0	0	0	0	0	0	0	0	0	0	0
Pirambu	T07	0 a 5	0	0	0	1	0	0	0	0	0	0	0	0	0	0	0	0	0	0	0	0	0	0	0	0	0	15	0	0	0	0	0	0	2	0	0	0	0	0	0	0	0	0	0	0	0	0	0
Pirambu	T07	5 a 10	0	0	0	1	0	0	0	0	0	0	0	0	0	0	0	1	0	0	0	0	0	0	0	0	0	0	0	0	0	1	0	0	0	0	0	0	0	0	0	0	0	0	0	0	0	0	0
Pirambu	T07	10 a 15	0	6	0	1	0	0	0	0	0	0	0	0	0	0	0	0	0	0	0	0	0	0	0	0	0	4	0	0	0	0	0	0	0	0	1	0	0	0	2	0	0	0	0	1	0	0	0
Pirambu	T07	15 a 20	0	0	0	0	0	0	0	0	0	0	0	0	0	0	0	0	0	0	0	0	0	0	0	0	0	0	0	0	0	0	0	0	0	0	0	0	0	0	0	0	0	0	2	0	0	0	0
Pirambu	T07	20 a 25	0	0	0	0	0	0	0	0	0	0	0	0	0	0	0	0	0	0	0	0	0	0	0	0	0	0	0	0	0	1	0	0	0	0	0	0	0	0	0	0	0	0	0	0	0	0	0
Pirambu	T07	25 a 30	0	0	0	0	0	0	0	0	0	0	0	0	0	0	0	0	0	0	0	0	0	0	0	0	0	0	0	0	0	0	0	0	0	0	0	0	0	0	0	0	0	0	0	0	0	0	0
Pirambu	T07	> 30	0	0	0	0	0	0	0	0	0	0	0	0	0	0	0	0	0	0	0	0	0	0	0	0	0	0	0	0	0	0	0	0	0	0	0	0	0	0	0	0	0	0	0	0	0	0	0
Pirambu	T08	0 a 5	0	0	0	0	0	0	0	0	0	0	0	0	0	0	0	0	0	0	0	0	2	0	0	0	0	0	0	0	0	0	0	0	3	0	0	0	0	0	0	0	0	0	0	0	0	0	0
Pirambu	T08	5 a 10	0	0	0	1	0	0	0	0	0	0	0	0	0	0	0	0	0	0	0	0	0	0	0	0	0	1	0	0	0	2	0	0	3	0	0	0	0	0	0	0	0	0	0	0	0	0	0
Pirambu	T08	10 a 15	0	0	0	0	0	0	0	0	0	0	0	0	0	0	0	0	0	0	0	0	0	0	0	0	0	3	1	0	0	1	0	0	1	0	0	0	0	0	0	0	0	0	2	0	0	0	0
Pirambu	T08	15 a 20	0	1	0	0	0	0	0	0	0	0	0	0	0	0	0	1	0	0	0	0	0	0	0	0	0	0	0	0	0	0	0	0	0	0	0	0	0	0	0	0	1	0	0	0	0	0	0
Pirambu	T08	20 a 25	0	0	0	0	0	0	0	0	0	0	0	0	0	0	0	0	0	0	0	0	0	0	0	0	0	0	0	0	0	0	0	0	0	0	0	0	0	0	0	0	0	0	0	0	0	0	0
Pirambu	T08	25 a 30	0	0	0	0	0	0	0	0	0	0	0	0	0	0	0	0	0	0	0	0	0	0	0	0	0	0	0	0	0	0	0	0	0	0	0	0	0	0	0	0	0	0	0	0	0	0	0
Pirambu	T08	> 30	0	0	0	0	0	0	0	0	0	0	0	0	0	0	0	0	0	0	0	0	0	0	0	0	0	0	0	0	0	0	0	0	0	0	0	0	0	0	0	0	1	0	0	0	0	0	0
Pirambu	T09	0 a 5	0	0	0	0	0	0	0	0	0	0	0	0	0	0	0	0	0	0	0	0	3	2	0	0	0	0	0	0	0	0	0	0	0	0	0	0	0	0	0	0	0	0	0	0	0	0	0
Pirambu	T09	5 a 10	0	2	0	2	0	0	0	0	0	0	0	0	0	0	0	2	0	0	0	0	0	0	0	0	0	10	0	0	0	0	0	0	2	0	0	0	0	0	0	0	0	0	1	0	0	0	0
Pirambu	T09	10 a 15	0	0	0	0	0	0	0	0	0	0	0	0	0	0	0	1	0	0	0	0	0	0	0	0	0	0	0	0	0	2	0	0	3	0	0	0	0	0	0	0	0	0	0	0	0	0	0
Pirambu	T09	15 a 20	0	0	0	0	0	0	0	0	0	0	0	0	0	0	0	0	0	0	0	0	0	0	0	0	0	0	0	0	0	0	0	0	0	0	0	0	0	0	0	0	0	0	0	0	0	0	0
Pirambu	T09	20 a 25	0	0	0	0	0	0	0	0	0	0	0	0	0	0	0	0	0	0	0	0	0	0	0	0	0	0	0	0	0	0	0	0	0	0	0	0	0	0	0	0	0	0	0	0	0	0	0
Pirambu	T09	25 a 30	0	0	0	0	0	0	0	0	0	0	0	0	0	0	0	0	0	0	0	0	0	0	0	0	0	0	0	0	0	0	0	0	0	0	0	0	0	0	0	0	0	0	0	0	0	0	0
Pirambu	T09	> 30	0	0	0	0	0	0	0	0	0	0	0	0	0	0	0	0	0	0	0	0	0	0	0	0	0	0	0	0	0	0	0	0	0	0	0	0	0	0	0	0	0	0	0	0	0	0	0
Pirambu	T10	0 a 5	0	0	0	0	0	0	0	0	0	0	0	0	0	0	0	1	0	0	0	0	0	0	0	1	0	0	0	0	0	0	0	0	2	0	0	0	0	0	0	0	0	0	0	0	0	0	0
Pirambu	T10	5 a 10	4	2	1	0	0	0	0	0	0	0	0	0	0	0	0	0	0	2	2	0	0	0	0	0	0	5	0	0	0	0	0	0	0	0	0	0	0	0	0	0	0	0	1	0	0	0	0
Pirambu	T10	10 a 15	2	0	0	0	0	0	0	0	0	0	0	0	0	0	0	0	0	0	0	0	0	0	0	0	0	0	0	0	0	3	0	0	3	0	0	0	0	0	0	0	1	0	1	0	0	0	0
Pirambu	T10	15 a 20	0	0	0	0	0	0	0	0	0	0	0	0	0	0	0	1	0	0	0	0	0	0	0	0	0	0	0	0	0	0	0	0	0	0	0	0	0	0	0	0	0	0	0	0	0	0	0
Pirambu	T10	20 a 25	0	0	0	0	0	0	0	0	0	0	0	0	0	0	0	0	0	0	0	0	0	0	0	0	0	0	0	0	0	0	0	0	0	0	0	0	0	0	0	0	0	0	0	0	0	0	0
Pirambu	T10	25 a 30	0	0	0	0	0	0	0	0	0	0	0	0	0	0	0	0	0	0	0	0	0	0	0	0	0	0	0	0	0	0	0	0	0	0	0	0	0	0	0	0	0	0	0	0	0	0	0
Pirambu	T10	> 30	0	0	0	0	0	0	0	0	0	0	0	0	0	0	0	0	0	0	0	0	0	0	0	0	0	0	0	0	0	0	0	0	0	0	0	0	0	0	0	0	0	0	0	0	0	0	0
Pirambu	T11	0 a 5	0	0	0	2	0	0	0	0	0	0	0	0	0	0	1	0	0	0	0	0	5	0	0	0	0	0	0	0	0	0	0	0	0	0	0	0	0	0	0	0	0	0	0	0	0	0	0
Pirambu	T11	5 a 10	0	0	2	1	0	0	0	0	0	0	0	0	0	0	0	0	0	0	0	0	0	0	0	0	0	5	0	0	0	0	0	0	0	0	0	0	0	0	0	0	0	0	0	1	0	0	0
Pirambu	T11	10 a 15	4	0	0	0	0	0	0	0	0	0	0	0	0	0	0	0	0	0	0	0	0	0	0	0	0	0	0	0	0	0	0	0	0	0	0	0	0	0	0	0	0	0	0	2	0	0	0
Pirambu	T11	15 a 20	0	0	0	0	0	0	0	0	0	0	0	0	0	0	0	0	0	0	0	0	0	0	0	0	0	0	0	0	0	0	0	0	0	0	0	0	0	0	0	0	0	0	0	0	0	0	0
Pirambu	T11	20 a 25	0	0	0	0	0	0	0	0	0	0	0	0	0	0	0	0	0	0	0	0	0	0	0	0	0	0	0	0	0	0	0	0	0	0	0	0	0	0	0	0	0	0	0	0	0	0	0
Pirambu	T11	25 a 30	0	0	0	0	0	0	0	0	0	0	0	0	0	0	0	0	0	0	0	0	0	0	0	0	0	0	0	0	0	0	0	0	0	0	0	0	0	0	0	0	0	0	0	0	0	0	0
Pirambu	T11	> 30	0	0	0	0	0	0	0	0	0	0	0	0	0	0	0	0	0	0	0	0	0	0	0	0	0	0	0	0	0	0	0	0	0	0	0	0	0	0	0	0	0	0	0	0	0	0	0
Pirambu	T12	0 a 5	0	0	0	0	0	0	0	0	0	0	0	0	0	0	0	0	0	0	0	0	3	0	0	0	0	4	0	0	0	0	0	0	0	0	0	0	0	0	0	0	0	0	0	0	0	0	0
Pirambu	T12	5 a 10	0	4	0	2	0	0	0	0	0	0	0	0	0	0	0	0	0	2	0	0	0	0	0	0	0	0	0	0	0	0	0	0	2	0	0	0	0	0	0	0	0	0	1	3	0	0	0
Pirambu	T12	10 a 15	0	1	0	0	0	0	0	0	0	0	0	0	0	0	0	0	0	0	0	0	0	0	1	0	0	0	0	0	0	1	0	0	0	0	0	0	0	0	1	0	0	0	0	0	0	2	0
Pirambu	T12	15 a 20	0	0	0	0	0	0	0	0	0	0	0	0	0	0	0	0	0	0	0	0	0	0	0	0	0	0	0	0	0	0	0	0	0	0	0	0	0	0	0	0	0	0	0	0	0	0	0
Pirambu	T12	20 a 25	0	0	0	0	0	0	0	0	0	0	0	0	0	0	0	0	0	0	0	0	0	0	0	0	0	0	0	0	0	0	0	0	0	0	0	0	0	0	0	0	0	0	0	0	0	0	0
Pirambu	T12	25 a 30	0	0	0	0	0	0	0	0	0	0	0	0	0	0	0	0	0	0	0	0	0	0	0	0	0	0	0	0	0	0	0	0	0	0	0	0	0	0	0	0	0	0	0	0	0	0	0
Pirambu	T12	> 30	0	0	0	0	0	0	0	0	0	0	0	0	0	0	0	0	0	0	0	0	0	0	0	0	0	0	0	0	0	0	0	0	0	0	0	0	0	0	0	0	0	0	0	0	0	0	0
Pirambu	T13	0 a 5	0	0	0	0	0	0	0	0	0	0	0	0	0	0	0	1	0	1	0	0	1	1	0	0	0	0	0	0	0	0	0	0	0	0	0	0	0	0	2	0	0	0	0	0	0	0	0
Pirambu	T13	5 a 10	0	0	0	3	0	0	0	2	0	0	0	0	0	0	0	0	0	0	0	0	0	0	0	0	0	25	0	0	0	0	0	0	0	0	0	0	0	0	0	0	0	0	0	0	0	4	0
Pirambu	T13	10 a 15	3	0	0	0	0	0	0	1	0	0	0	0	0	0	0	1	0	0	0	0	0	0	0	0	0	2	0	0	0	3	0	0	2	0	0	0	0	0	0	0	0	0	0	0	0	3	0
Pirambu	T13	15 a 20	0	0	0	0	0	0	0	0	0	0	0	0	0	0	0	0	0	0	0	0	0	0	0	0	0	0	0	0	0	0	0	0	0	0	0	0	0	0	0	0	0	0	0	0	0	0	0
Pirambu	T13	20 a 25	0	0	0	0	0	0	0	0	0	0	0	0	0	0	0	0	0	0	0	0	0	0	0	0	0	0	0	0	0	0	0	0	0	0	0	0	0	0	0	0	0	0	0	0	0	0	0
Pirambu	T13	25 a 30	0	0	0	0	0	0	0	0	0	0	0	0	0	0	0	0	0	0	0	0	0	0	0	0	0	0	0	0	0	0	0	0	0	0	0	0	0	0	0	0	0	0	0	0	0	0	0
Pirambu	T13	> 30	0	0	0	0	0	0	0	0	0	0	0	0	0	0	0	0	0	0	0	0	0	0	0	0	0	0	0	0	0	0	0	0	0	0	0	0	0	0	0	0	0	0	0	0	0	0	0
Pirambu	T14	0 a 5	0	1	0	0	0	0	0	0	0	0	0	0	0	0	0	0	0	0	0	0	0	1	0	1	0	0	0	0	0	0	0	0	1	0	0	0	0	0	0	0	0	0	0	0	0	0	0
Pirambu	T14	5 a 10	2	3	0	2	0	0	2	0	0	0	0	0	0	0	0	3	0	1	0	0	0	0	0	0	0	0	0	0	29	2	0	0	1	0	2	0	0	2	2	0	0	0	0	0	0	0	0
Pirambu	T14	10 a 15	3	0	0	0	1	0	0	0	0	0	0	0	0	0	0	1	0	0	0	0	0	0	2	0	0	0	0	2	0	1	0	0	9	0	3	0	0	0	0	0	0	0	0	0	0	4	0
Pirambu	T14	15 a 20	0	0	0	0	0	0	0	0	0	0	0	0	0	0	0	0	0	0	0	0	0	0	0	0	0	5	0	0	0	0	0	0	0	0	0	0	0	0	0	0	0	0	0	0	0	0	0
Pirambu	T14	20 a 25	0	0	0	0	0	0	0	0	0	0	0	0	0	0	0	0	0	0	0	0	0	0	0	0	0	0	0	0	0	0	0	0	0	0	0	0	0	0	0	0	0	0	0	0	0	0	0
Pirambu	T14	25 a 30	0	0	0	0	0	0	0	0	0	0	0	0	0	0	0	0	0	0	0	0	0	0	0	0	0	0	0	0	0	0	0	0	0	0	0	0	0	0	0	0	0	0	0	0	0	0	0
Pirambu	T14	> 30	0	0	0	0	0	0	0	0	0	0	0	0	0	0	0	0	0	0	0	0	0	0	0	0	0	0	0	0	0	0	0	0	0	0	0	0	0	0	0	0	0	0	0	0	0	0	0
Pirambu	T15	0 a 5	0	0	0	2	0	0	0	0	0	0	0	0	0	0	0	0	0	0	0	0	0	1	0	0	0	0	0	0	0	1	0	0	0	0	0	0	0	0	0	0	0	0	0	0	0	0	0
Pirambu	T15	5 a 10	0	0	0	1	0	0	0	0	0	0	0	0	0	0	0	1	0	1	3	0	0	0	0	0	0	0	0	0	0	0	0	0	2	0	0	0	0	0	1	0	0	0	0	0	0	0	0
Pirambu	T15	10 a 15	0	3	0	0	0	0	0	1	0	0	0	0	0	0	0	0	0	0	0	0	0	0	0	0	0	3	15	0	0	1	0	0	1	0	2	0	0	1	0	0	0	0	1	1	0	0	0
Pirambu	T15	15 a 20	0	0	0	0	0	0	0	0	0	0	0	0	0	0	0	1	0	0	0	0	0	0	0	0	0	0	0	0	0	6	0	0	0	0	0	0	0	0	0	0	0	0	0	0	0	0	0
Pirambu	T15	20 a 25	0	0	0	0	0	0	0	0	0	0	0	0	0	0	0	0	0	0	0	0	0	0	0	0	0	0	0	0	0	0	0	0	0	0	0	0	0	0	0	0	0	0	0	0	0	0	0
Pirambu	T15	25 a 30	0	0	0	0	0	0	0	0	0	0	0	0	0	0	0	0	0	0	0	0	0	0	0	0	0	0	0	0	0	0	0	0	0	0	0	0	0	0	0	0	0	0	0	0	0	0	0
Pirambu	T15	> 30	0	0	0	0	0	0	0	0	0	0	0	0	0	0	0	0	0	0	0	0	0	0	0	0	0	0	0	0	0	0	0	0	0	0	0	0	0	0	0	0	0	0	0	0	0	0	0
Pirambu	T16	0 a 5	0	0	0	0	0	0	0	0	0	0	0	0	0	0	0	0	0	0	0	0	6	1	0	0	0	12	0	0	0	0	0	0	0	0	0	0	0	0	0	0	0	0	0	0	0	0	0
Pirambu	T16	5 a 10	2	1	0	2	0	0	0	2	0	0	0	0	0	0	0	0	0	0	0	0	6	0	0	0	0	0	0	0	5	2	0	0	0	0	0	0	0	0	0	0	0	0	0	0	0	1	0
Pirambu	T16	10 a 15	2	5	0	5	0	0	0	3	0	0	0	0	0	0	0	1	0	0	0	0	0	0	0	0	0	3	3	0	0	7	0	0	5	0	2	0	0	0	2	0	0	0	0	2	0	0	0
Pirambu	T16	15 a 20	0	0	0	0	0	0	0	0	0	0	0	0	0	0	0	0	0	0	0	0	0	0	0	0	0	0	0	0	0	0	0	0	0	0	0	0	0	0	0	0	0	0	0	0	0	0	0
Pirambu	T16	20 a 25	0	0	0	0	0	0	0	0	0	0	0	0	0	0	0	0	0	0	0	0	0	0	0	0	0	0	0	0	0	0	0	0	0	0	0	0	0	0	0	0	0	0	0	0	0	0	0
Pirambu	T16	25 a 30	0	0	0	0	0	0	0	0	0	0	0	0	0	0	0	0	0	0	0	0	0	0	0	0	0	0	0	0	0	0	0	0	0	0	0	0	0	0	0	0	0	0	0	0	0	0	0
Pirambu	T16	> 30	0	0	0	0	0	0	0	0	0	0	0	0	0	0	0	0	0	0	0	0	0	0	0	0	0	0	0	0	0	0	0	0	0	0	0	0	0	0	0	0	0	0	0	0	0	0	0
Pirambu	T17	0 a 5	1	0	0	0	0	0	0	0	0	0	0	0	0	0	0	3	0	0	0	0	0	0	0	0	0	0	0	0	0	0	0	0	6	0	0	0	0	0	0	0	0	0	0	0	0	0	0
Pirambu	T17	5 a 10	0	1	0	0	1	0	0	1	0	0	0	0	0	0	2	2	0	2	0	0	0	0	2	0	0	4	2	0	0	2	0	0	1	0	0	0	0	2	0	0	1	0	2	0	0	0	0
Pirambu	T17	10 a 15	1	2	0	4	0	0	0	0	0	0	0	0	0	0	0	0	0	0	0	0	0	0	0	0	0	0	0	0	0	0	0	0	0	0	1	0	0	0	1	0	1	0	0	0	0	1	0
Pirambu	T17	15 a 20	0	0	0	0	0	0	0	0	0	0	0	0	0	0	0	0	0	0	0	0	0	0	0	0	0	0	0	0	0	0	0	0	0	0	0	0	0	0	0	0	0	0	0	0	0	0	0
Pirambu	T17	20 a 25	0	0	0	0	0	0	0	0	0	0	0	0	0	0	0	0	0	0	0	0	0	0	0	0	0	0	0	0	0	0	0	0	0	0	0	0	0	0	0	0	0	0	0	0	0	0	0
Pirambu	T17	25 a 30	0	0	0	0	0	0	0	0	0	0	0	0	0	0	0	0	0	0	0	0	0	0	0	0	0	0	0	0	0	0	0	0	0	0	0	0	0	0	0	0	0	0	0	0	0	0	0
Pirambu	T17	> 30	0	0	0	0	0	0	0	0	0	0	0	0	0	0	0	0	0	0	0	0	0	0	0	0	0	0	0	0	0	0	0	0	0	0	0	0	0	0	0	0	0	0	0	0	0	0	0
Pirambu	T19	0 a 5	2	0	1	0	0	0	0	0	0	0	0	0	0	0	0	0	0	0	0	0	1	0	0	0	0	0	0	0	0	0	0	0	0	0	0	0	0	0	0	0	0	0	0	0	0	0	0
Pirambu	T19	5 a 10	1	0	0	0	0	0	0	0	0	0	0	0	0	0	0	0	0	1	0	0	0	0	0	0	0	0	0	0	0	0	0	0	2	0	0	0	0	0	0	0	0	0	0	0	0	0	1
Pirambu	T19	10 a 15	0	6	0	0	2	0	0	0	0	0	0	0	0	0	0	0	0	0	0	0	0	1	0	0	0	0	0	0	0	0	0	0	1	0	0	0	0	0	0	0	0	0	0	0	0	0	2
Pirambu	T19	15 a 20	0	0	0	0	0	0	0	0	0	0	0	0	0	0	0	0	0	0	0	0	0	0	0	0	0	0	0	0	0	0	0	0	0	0	0	0	0	0	0	0	0	0	0	0	0	0	0
Pirambu	T19	20 a 25	0	0	0	0	0	0	0	0	0	0	0	0	0	0	0	0	0	0	0	0	0	0	0	0	0	0	0	1	0	0	0	0	0	0	0	0	0	0	0	0	0	0	0	0	0	0	0
Pirambu	T19	25 a 30	0	0	0	0	0	0	0	0	0	0	0	0	0	0	0	0	0	0	0	0	0	0	0	0	0	0	0	0	0	0	0	0	0	0	0	0	0	0	0	0	0	0	0	0	0	0	0
Pirambu	T19	> 30	0	0	0	0	0	0	0	0	0	0	0	0	0	0	0	0	0	0	0	0	0	0	0	0	0	0	0	0	0	0	0	0	0	0	0	0	0	0	0	0	0	0	0	0	0	0	0
Pirambu	T20	0 a 5	0	0	0	0	0	0	0	0	0	0	0	0	0	0	0	0	0	0	0	0	4	1	0	0	0	0	0	0	0	0	0	1	0	0	0	0	0	0	0	0	0	0	0	0	0	0	0
Pirambu	T20	5 a 10	2	3	1	0	0	0	1	0	0	0	0	0	0	0	0	0	0	1	0	0	0	0	0	0	0	0	1	0	0	0	0	0	1	0	0	0	0	0	0	0	0	0	0	0	0	0	0
Pirambu	T20	10 a 15	1	0	6	0	0	0	3	0	0	0	0	0	0	0	0	1	0	0	0	0	0	0	0	0	0	21	0	0	0	4	0	0	2	0	3	0	0	0	0	0	0	0	0	0	0	3	0
Pirambu	T20	15 a 20	0	0	0	0	0	0	0	0	0	0	0	0	0	0	0	1	0	0	0	0	0	0	0	0	0	0	0	0	0	0	0	0	0	0	0	0	0	0	0	0	0	0	0	0	0	0	0
Pirambu	T20	20 a 25	0	0	0	0	0	0	0	0	0	0	0	0	0	0	0	0	0	0	0	0	0	0	0	0	0	0	0	0	0	0	0	0	0	0	0	0	0	0	0	0	0	0	0	0	0	0	0
Pirambu	T20	25 a 30	0	0	0	0	0	0	0	0	0	0	0	0	0	0	0	0	0	0	0	0	0	0	0	0	0	0	0	0	0	0	0	0	0	0	0	0	0	0	0	0	0	0	0	0	0	0	0
Pirambu	T20	> 30	0	0	0	0	0	0	0	0	0	0	0	0	0	0	0	0	0	0	0	0	0	0	0	0	0	0	0	0	0	0	0	0	0	0	0	0	0	0	0	0	0	0	0	0	0	0	0
Pirambu do Norte	T01	0 a 5	8	0	0	0	0	0	0	0	0	0	0	0	0	0	0	0	0	0	0	0	0	0	0	0	0	0	0	0	0	2	0	0	0	0	0	0	0	0	0	0	0	0	0	0	0	0	0
Pirambu do Norte	T01	5 a 10	0	2	0	0	0	0	0	0	0	0	0	0	0	0	0	0	0	1	0	0	0	0	0	0	0	0	0	2	0	0	0	0	5	0	0	0	0	0	0	0	0	0	0	0	0	0	0
Pirambu do Norte	T01	10 a 15	0	2	0	0	0	0	0	0	0	0	0	0	0	0	0	0	0	0	0	0	0	0	0	0	0	0	0	1	0	0	0	0	1	0	0	0	0	0	0	0	0	0	0	0	0	0	0
Pirambu do Norte	T01	15 a 20	0	0	0	0	0	0	0	0	0	0	0	0	0	0	0	0	0	0	0	0	0	0	0	0	0	0	0	1	0	0	0	0	0	0	0	0	0	0	0	0	0	0	0	0	0	0	0
Pirambu do Norte	T01	20 a 25	0	0	0	0	0	0	0	0	0	0	0	0	0	0	0	0	0	0	0	0	0	0	0	0	0	0	0	0	0	0	0	0	0	0	0	0	0	0	0	0	0	0	0	0	0	0	0
Pirambu do Norte	T01	25 a 30	0	0	0	0	0	0	0	0	0	0	0	0	0	0	0	0	0	0	0	0	0	0	0	0	0	0	0	0	0	0	0	0	0	0	0	0	0	0	0	0	0	0	0	0	0	0	0
Pirambu do Norte	T01	> 30	0	0	0	0	0	0	0	0	0	0	0	0	0	0	0	0	0	0	0	0	0	0	0	0	0	0	0	0	0	0	0	0	0	0	0	0	0	0	0	0	0	0	0	0	0	0	0
Pirambu do Norte	T03	0 a 5	2	0	1	0	0	0	0	0	0	0	0	0	0	0	0	0	0	0	0	0	1	0	0	0	0	0	0	0	0	0	0	0	0	0	0	0	0	0	0	0	0	0	0	0	0	0	0
Pirambu do Norte	T03	5 a 10	1	0	0	0	0	0	0	0	0	0	0	0	0	0	0	0	0	1	0	0	0	0	0	0	0	0	0	0	0	0	0	0	2	0	0	0	0	0	0	0	0	0	0	0	0	0	1
Pirambu do Norte	T03	10 a 15	0	6	0	0	2	0	0	0	0	0	0	0	0	0	0	0	0	0	0	0	0	0	0	0	0	0	0	0	0	0	0	0	1	0	0	0	0	0	0	0	0	0	0	0	0	0	2
Pirambu do Norte	T03	15 a 20	0	0	0	0	0	0	0	0	0	0	0	0	0	0	0	0	0	0	0	0	0	0	0	0	0	0	0	0	0	0	0	0	0	0	0	0	0	0	0	0	0	0	0	0	0	0	0
Pirambu do Norte	T03	20 a 25	0	0	0	0	0	0	0	0	0	0	0	0	0	0	0	0	0	0	0	0	0	0	0	0	0	0	0	1	0	0	0	0	0	0	0	0	0	0	0	0	0	0	0	0	0	0	0
Pirambu do Norte	T03	25 a 30	0	0	0	0	0	0	0	0	0	0	0	0	0	0	0	0	0	0	0	0	0	0	0	0	0	0	0	0	0	0	0	0	0	0	0	0	0	0	0	0	0	0	0	0	0	0	0
Pirambu do Norte	T03	> 30	0	0	0	0	0	0	0	0	0	0	0	0	0	0	0	0	0	0	0	0	0	0	0	0	0	0	0	0	0	0	0	0	0	0	0	0	0	0	0	0	0	0	0	0	0	0	0
Pirambu do Norte	T04	0 a 5	2	1	0	0	0	0	0	0	0	0	0	0	0	0	0	0	0	0	0	0	0	1	0	0	0	0	0	0	0	0	0	0	0	0	0	0	0	0	0	0	0	0	0	0	0	0	0
Pirambu do Norte	T04	5 a 10	1	0	0	0	0	0	0	0	0	0	0	0	0	0	0	0	0	0	0	0	0	0	0	0	0	0	0	0	0	0	0	0	4	0	0	0	0	0	0	0	0	0	0	0	0	0	3
Pirambu do Norte	T04	10 a 15	0	0	0	0	0	0	0	0	0	0	0	0	0	0	0	0	0	0	0	0	0	0	0	0	0	0	0	0	0	0	0	0	1	0	0	0	0	0	0	0	0	0	0	0	0	0	0
Pirambu do Norte	T04	15 a 20	0	0	0	0	0	0	0	0	0	0	0	0	0	0	0	0	0	0	0	0	0	0	0	0	0	0	0	0	0	0	0	0	0	0	0	0	0	0	0	0	0	0	0	0	0	0	0
Pirambu do Norte	T04	20 a 25	0	0	0	0	0	0	0	0	0	0	0	0	0	0	0	0	0	0	0	0	0	0	0	0	0	0	0	0	0	0	0	0	0	0	0	0	0	0	0	0	0	0	0	0	0	0	0
Pirambu do Norte	T04	25 a 30	0	0	0	0	0	0	0	0	0	0	0	0	0	0	0	0	0	0	0	0	0	0	0	0	0	0	0	0	0	0	0	0	0	0	0	0	0	0	0	0	0	0	0	0	0	0	0
Pirambu do Norte	T04	> 30	0	0	0	0	0	0	0	0	0	0	0	0	0	0	0	0	0	0	0	0	0	0	0	0	0	0	0	0	0	0	0	0	0	0	0	0	0	0	0	0	0	0	0	0	0	0	0
Pirambu do Norte	T06	0 a 5	0	0	0	0	0	0	0	0	0	0	0	0	0	0	0	0	0	0	0	0	0	0	0	0	0	0	0	0	0	0	0	0	0	0	0	0	0	0	0	0	0	0	0	0	0	0	0
Pirambu do Norte	T06	5 a 10	0	0	0	0	0	0	0	0	0	0	0	0	0	0	0	0	0	2	0	0	0	0	0	0	0	1	0	0	0	0	0	0	0	0	0	0	0	0	0	0	0	0	0	0	0	0	0
Pirambu do Norte	T06	10 a 15	0	0	0	0	0	0	0	0	0	0	0	0	0	0	4	0	0	0	0	0	0	0	0	0	0	0	0	1	0	0	0	0	11	0	0	0	0	0	0	0	0	0	0	0	0	0	0
Pirambu do Norte	T06	15 a 20	0	0	0	0	0	0	0	0	0	0	0	0	0	0	3	0	0	0	0	0	0	0	0	0	0	0	0	0	0	0	0	0	0	0	0	0	0	0	0	0	0	0	0	0	0	0	0
Pirambu do Norte	T06	20 a 25	0	0	0	0	0	0	0	0	0	0	0	0	0	0	0	0	0	0	0	0	0	0	0	0	0	0	0	1	0	0	0	0	0	0	0	0	0	0	0	0	0	0	0	0	0	0	0
Pirambu do Norte	T06	25 a 30	0	0	0	0	0	0	0	0	0	0	0	0	0	0	0	0	0	0	0	0	0	0	0	0	0	0	0	0	0	0	0	0	0	0	0	0	0	0	0	0	0	0	0	0	0	0	0
Pirambu do Norte	T06	> 30	0	0	0	0	0	0	0	0	0	0	0	0	0	0	0	0	0	0	0	0	0	0	0	0	0	0	0	0	0	0	0	0	0	0	0	0	0	0	0	0	0	0	0	0	0	0	0
Pirambu do Norte	T07	0 a 5	0	0	0	0	0	0	0	0	0	0	0	0	0	0	0	0	0	0	0	0	0	0	0	0	0	0	0	0	0	0	0	0	1	0	0	0	0	0	0	0	0	0	0	0	0	0	0
Pirambu do Norte	T07	5 a 10	0	0	0	0	0	0	0	0	0	0	0	0	0	0	0	0	0	0	0	0	0	0	0	0	0	1	0	1	0	0	0	0	6	0	0	0	0	0	0	0	0	0	0	0	0	0	0
Pirambu do Norte	T07	10 a 15	0	0	0	0	0	0	0	0	0	0	0	0	0	0	1	0	0	0	0	0	0	0	0	0	0	0	0	0	0	0	0	0	0	0	0	0	0	0	0	0	0	0	0	0	0	0	0
Pirambu do Norte	T07	15 a 20	2	0	0	0	0	0	1	0	0	0	0	0	0	0	0	0	0	0	0	0	0	0	0	0	0	0	0	1	0	0	0	0	0	0	0	0	0	0	0	0	0	0	0	0	0	0	0
Pirambu do Norte	T07	20 a 25	0	0	0	0	0	0	0	0	0	0	0	0	0	0	0	0	0	0	0	0	0	0	0	0	0	0	0	1	0	0	0	0	0	0	0	0	0	0	0	0	0	0	0	0	0	0	0
Pirambu do Norte	T07	25 a 30	0	0	0	0	0	0	0	0	0	0	0	0	0	0	2	0	0	0	0	0	0	0	0	0	0	0	0	0	0	0	0	0	0	0	0	0	0	0	0	0	0	0	0	0	0	0	0
Pirambu do Norte	T07	> 30	0	0	0	0	0	0	0	0	0	0	0	0	0	0	0	0	0	0	0	0	0	0	0	0	0	0	0	0	0	0	0	0	0	0	0	0	0	0	0	0	0	0	0	0	0	0	0
Pirambu do Norte	T08	0 a 5	5	0	0	0	0	0	0	0	0	0	0	0	0	0	0	0	0	0	0	0	0	0	0	0	0	0	0	0	0	0	0	0	0	0	0	0	0	0	0	0	0	0	0	0	0	0	0
Pirambu do Norte	T08	5 a 10	9	12	0	0	0	0	0	0	0	0	0	0	0	0	1	0	0	1	0	0	0	0	0	0	0	0	0	3	0	0	0	0	0	0	0	0	0	0	0	0	0	0	0	0	0	0	2
Pirambu do Norte	T08	10 a 15	0	0	0	0	0	0	0	0	0	0	0	0	0	0	0	0	0	0	0	0	0	0	0	0	0	2	0	0	0	0	0	0	0	0	0	0	0	0	0	0	0	0	0	0	0	0	0
Pirambu do Norte	T08	15 a 20	0	0	0	0	0	0	0	0	0	0	0	0	0	0	0	0	0	0	0	0	0	0	0	0	0	0	0	0	0	0	0	0	0	0	0	0	0	0	0	0	0	0	0	0	0	0	0
Pirambu do Norte	T08	20 a 25	0	0	0	0	0	0	0	0	0	0	0	0	0	0	0	0	0	0	0	0	0	0	0	0	0	0	0	0	0	0	0	0	0	0	0	0	0	0	0	0	0	0	0	0	0	0	0
Pirambu do Norte	T08	25 a 30	0	0	0	0	0	0	0	0	0	0	0	0	0	0	0	0	0	0	0	0	0	0	0	0	0	0	0	0	0	0	0	0	0	0	0	0	0	0	0	0	0	0	0	0	0	0	0
Pirambu do Norte	T08	> 30	0	0	0	0	0	0	0	0	0	0	0	0	0	0	0	0	0	0	0	0	0	0	0	0	0	0	0	0	0	0	0	0	0	0	0	0	0	0	0	0	0	0	0	0	0	0	0
Pirambu do Norte	T09	0 a 5	0	0	0	0	0	0	0	0	0	0	0	0	0	0	0	0	0	0	0	0	0	0	0	0	0	0	0	0	0	2	0	0	0	0	0	0	0	0	0	0	0	0	0	0	0	0	0
Pirambu do Norte	T09	5 a 10	5	8	0	0	0	0	0	0	0	0	0	0	0	0	0	0	0	2	0	0	0	0	0	0	0	5	0	3	0	0	0	0	2	0	0	0	0	0	0	0	0	0	0	0	0	0	0
Pirambu do Norte	T09	10 a 15	0	0	0	0	0	0	0	0	0	0	0	0	0	0	0	0	0	0	0	0	0	0	0	0	0	0	0	0	0	0	0	0	0	0	0	0	0	0	0	0	0	0	0	0	0	0	0
Pirambu do Norte	T09	15 a 20	0	0	0	0	0	0	0	0	0	0	0	0	0	0	0	0	0	0	0	0	0	0	0	0	0	0	0	0	0	0	0	0	0	0	0	0	0	0	0	0	0	0	0	0	0	0	0
Pirambu do Norte	T09	20 a 25	0	0	0	0	0	0	0	0	0	0	0	0	0	0	0	0	0	0	0	0	0	0	0	0	0	0	0	0	0	0	0	0	0	0	0	0	0	0	0	0	0	0	0	0	0	0	0
Pirambu do Norte	T09	25 a 30	0	0	0	0	0	0	0	0	0	0	0	0	0	0	0	0	0	0	0	0	0	0	0	0	0	0	0	0	0	0	0	0	0	0	0	0	0	0	0	0	0	0	0	0	0	0	0
Pirambu do Norte	T09	> 30	0	0	0	0	0	0	0	0	0	0	0	0	0	0	0	0	0	0	0	0	0	0	0	0	0	0	0	0	0	0	0	0	0	0	0	0	0	0	0	0	0	0	0	0	0	0	0
Pirambu do Norte	T10	0 a 5	2	0	0	0	0	0	0	0	0	0	0	0	0	0	0	0	0	0	0	0	0	0	0	0	0	0	0	0	0	0	0	0	0	0	0	0	0	0	0	0	0	0	0	0	0	0	0
Pirambu do Norte	T10	5 a 10	6	14	0	0	1	0	0	0	0	0	0	0	0	0	1	0	0	0	0	0	0	0	0	0	0	0	0	2	0	0	0	0	4	0	0	0	0	0	0	0	0	0	0	0	0	0	0
Pirambu do Norte	T10	10 a 15	0	0	0	0	1	0	0	0	0	0	0	0	0	0	2	0	0	0	0	0	0	0	0	0	0	0	0	1	0	0	0	0	0	0	0	0	0	0	0	0	0	0	0	0	0	0	0
Pirambu do Norte	T10	15 a 20	0	0	0	0	0	0	0	0	0	0	0	0	0	0	0	0	0	0	0	0	0	0	0	0	0	0	0	0	0	0	0	0	0	0	0	0	0	0	0	0	0	0	0	0	0	0	0
Pirambu do Norte	T10	20 a 25	0	0	0	0	0	0	0	0	0	0	0	0	0	0	0	0	0	0	0	0	0	0	0	0	0	0	0	0	0	0	0	0	0	0	0	0	0	0	0	0	0	0	0	0	0	0	0
Pirambu do Norte	T10	25 a 30	0	0	0	0	0	0	0	0	0	0	0	0	0	0	0	0	0	0	0	0	0	0	0	0	0	0	0	0	0	0	0	0	0	0	0	0	0	0	0	0	0	0	0	0	0	0	0
Pirambu do Norte	T10	> 30	0	0	0	0	0	0	0	0	0	0	0	0	0	0	0	0	0	0	0	0	0	0	0	0	0	0	0	0	0	0	0	0	0	0	0	0	0	0	0	0	0	0	0	0	0	0	0
Pirambu do Norte	T11	0 a 5	0	0	0	0	0	0	0	0	0	0	0	0	0	0	0	0	0	0	0	0	0	0	0	0	0	0	0	0	0	0	0	0	0	0	0	0	0	0	0	0	0	0	0	0	0	0	0
Pirambu do Norte	T11	5 a 10	18	6	0	0	0	0	0	0	0	0	0	0	0	0	0	0	0	1	0	0	0	0	0	0	0	0	0	2	0	0	0	0	0	0	0	0	0	0	0	0	0	2	0	0	0	0	0
Pirambu do Norte	T11	10 a 15	0	3	0	0	2	0	1	0	0	0	0	0	0	0	0	0	0	0	0	0	0	0	0	0	0	0	0	0	0	0	0	0	0	0	0	0	0	0	0	0	0	0	0	0	0	0	0
Pirambu do Norte	T11	15 a 20	0	0	0	0	0	0	0	0	0	0	0	0	0	0	0	0	0	0	0	0	0	0	0	0	0	0	0	0	0	0	0	0	0	0	0	0	0	0	0	0	0	0	0	0	0	0	0
Pirambu do Norte	T11	20 a 25	0	0	0	0	0	0	0	0	0	0	0	0	0	0	0	0	0	0	0	0	0	0	0	0	0	0	0	0	0	0	0	0	0	0	0	0	0	0	0	0	0	0	0	0	0	0	0
Pirambu do Norte	T11	25 a 30	0	0	0	0	0	0	0	0	0	0	0	0	0	0	0	0	0	0	0	0	0	0	0	0	0	0	0	0	0	0	0	0	0	0	0	0	0	0	0	0	0	0	0	0	0	0	0
Pirambu do Norte	T11	> 30	0	0	0	0	0	0	0	0	0	0	0	0	0	0	0	0	0	0	0	0	0	0	0	0	0	0	0	0	0	0	0	0	0	0	0	0	0	0	0	0	0	0	0	0	0	0	0
Pirambu do Norte	T12	0 a 5	0	0	0	0	0	0	0	0	0	0	0	0	0	0	0	0	0	0	0	0	0	0	0	0	0	0	0	0	0	0	0	0	0	0	0	0	0	0	0	0	0	0	0	0	0	0	0
Pirambu do Norte	T12	5 a 10	11	3	0	0	0	0	0	0	0	0	0	0	0	0	0	0	0	1	0	0	0	0	0	0	0	0	0	0	0	2	0	0	0	0	0	0	0	0	0	0	0	0	0	0	0	0	0
Pirambu do Norte	T12	10 a 15	4	2	0	0	0	0	0	0	0	0	0	0	0	0	0	0	0	0	0	0	0	0	0	0	0	0	0	3	0	0	0	0	3	0	0	0	0	0	0	0	0	0	0	0	0	0	3
Pirambu do Norte	T12	15 a 20	0	0	0	0	0	0	0	0	0	0	0	0	0	0	0	0	0	0	0	0	0	0	0	0	0	0	0	0	0	0	0	0	0	0	0	0	0	0	0	0	0	0	0	0	0	0	0
Pirambu do Norte	T12	20 a 25	0	0	0	0	0	0	0	0	0	0	0	0	0	0	0	0	0	0	0	0	0	0	0	0	0	0	0	0	0	0	0	0	0	0	0	0	0	0	0	0	0	0	0	0	0	0	0
Pirambu do Norte	T12	25 a 30	0	0	0	0	0	0	0	0	0	0	0	0	0	0	0	0	0	0	0	0	0	0	0	0	0	0	0	0	0	0	0	0	0	0	0	0	0	0	0	0	0	0	0	0	0	0	0
Pirambu do Norte	T12	> 30	0	0	0	0	0	0	0	0	0	0	0	0	0	0	0	0	0	0	0	0	0	0	0	0	0	0	0	0	0	0	0	0	0	0	0	0	0	0	0	0	0	0	0	0	0	0	0
Pirambu do Norte	T13	0 a 5	3	0	0	0	0	0	0	0	0	0	0	0	0	0	0	0	0	0	0	0	4	0	0	0	0	0	0	0	0	0	0	0	0	0	0	0	0	0	0	0	0	0	0	0	0	0	0
Pirambu do Norte	T13	5 a 10	1	2	0	0	0	0	1	0	0	0	0	0	0	0	0	0	0	1	0	0	0	0	0	0	0	5	1	0	0	2	0	0	4	0	0	0	0	1	0	0	0	0	2	0	0	0	0
Pirambu do Norte	T13	10 a 15	1	0	0	0	0	0	0	0	0	0	0	0	0	0	0	2	0	0	0	0	0	0	0	0	0	6	4	0	0	1	0	0	2	0	0	0	0	0	2	0	0	0	0	0	0	0	0
Pirambu do Norte	T13	15 a 20	0	0	0	0	1	0	0	0	0	0	0	0	0	0	0	0	0	0	0	0	0	0	0	0	0	0	0	0	0	0	0	0	0	0	0	0	0	0	0	0	0	0	0	0	0	0	0
Pirambu do Norte	T13	20 a 25	0	0	0	0	0	0	0	0	0	0	0	0	0	0	0	0	0	0	0	0	0	0	0	0	0	0	0	0	0	0	0	0	0	0	0	0	0	0	0	0	0	0	0	0	0	0	0
Pirambu do Norte	T13	25 a 30	0	0	0	0	0	0	0	0	0	0	0	0	0	0	0	0	0	0	0	0	0	0	0	0	0	0	0	0	0	0	0	0	0	0	0	0	0	0	0	0	0	0	0	0	0	0	0
Pirambu do Norte	T13	> 30	0	0	0	0	0	0	0	0	0	0	0	0	0	0	0	0	0	0	0	0	0	0	0	0	0	0	0	0	0	0	0	0	0	0	0	0	0	0	0	0	0	0	0	0	0	0	0
Pirambu do Norte	T14	0 a 5	0	0	0	0	0	0	0	0	0	0	0	0	0	0	0	0	0	0	0	0	5	2	0	0	0	0	30	0	0	0	0	0	3	0	0	0	0	0	0	0	0	0	0	0	0	0	0
Pirambu do Norte	T14	5 a 10	0	2	2	0	0	0	0	0	2	0	0	0	0	0	0	2	0	1	0	0	0	0	0	0	0	0	2	0	0	2	0	0	2	0	0	0	0	2	1	0	2	0	0	0	0	3	0
Pirambu do Norte	T14	10 a 15	0	3	0	0	0	0	0	0	0	0	0	0	0	0	0	1	0	0	0	0	0	0	0	0	0	0	0	0	0	1	0	0	1	0	0	0	0	0	0	0	0	0	0	0	0	0	0
Pirambu do Norte	T14	15 a 20	0	0	0	0	0	0	0	0	0	0	0	0	0	0	0	0	0	0	0	0	0	0	0	0	0	0	0	0	0	0	0	0	0	0	0	0	0	0	0	0	0	0	0	0	0	0	0
Pirambu do Norte	T14	20 a 25	0	0	0	0	0	0	0	0	0	0	0	0	0	0	0	0	0	0	0	0	0	0	0	0	0	0	0	0	0	0	0	0	0	0	0	0	0	0	0	0	0	0	0	0	0	0	0
Pirambu do Norte	T14	25 a 30	0	0	0	0	0	0	0	0	0	0	0	0	0	0	0	0	0	0	0	0	0	0	0	0	0	0	0	0	0	0	0	0	0	0	0	0	0	0	0	0	0	0	0	0	0	0	0
Pirambu do Norte	T14	> 30	0	0	0	0	0	0	0	0	0	0	0	0	0	0	0	0	0	0	0	0	0	0	0	0	0	0	0	0	0	0	0	0	0	0	0	0	0	0	0	0	0	0	0	0	0	0	0
Pirambu do Norte	T15	0 a 5	0	0	0	0	0	0	0	0	0	0	0	0	0	0	0	0	0	0	0	0	5	0	0	0	0	0	0	0	0	0	0	0	0	0	0	0	0	0	0	0	0	0	0	0	0	0	0
Pirambu do Norte	T15	5 a 10	5	0	0	0	0	0	0	0	0	0	0	0	0	0	0	0	0	0	0	0	0	0	0	0	0	0	0	0	0	0	0	0	2	0	0	0	0	0	0	0	0	0	0	0	0	2	0
Pirambu do Norte	T15	10 a 15	2	0	0	0	0	0	0	0	0	0	0	0	0	0	0	0	0	0	0	0	0	0	0	0	0	0	0	0	0	0	0	0	1	0	0	0	0	0	1	0	0	0	0	0	0	0	0
Pirambu do Norte	T15	15 a 20	0	0	0	0	0	0	0	0	0	0	0	0	0	0	0	0	0	0	0	0	0	0	0	0	0	0	0	0	0	0	0	0	0	0	0	0	0	0	0	0	0	0	0	0	0	0	0
Pirambu do Norte	T15	20 a 25	0	0	0	0	0	0	0	0	0	0	0	0	0	0	0	0	0	0	0	0	0	0	0	0	0	0	0	0	0	0	0	0	0	0	0	0	0	0	0	0	0	0	0	0	0	0	0
Pirambu do Norte	T15	25 a 30	0	0	0	0	0	0	0	0	0	0	0	0	0	0	0	0	0	0	0	0	0	0	0	0	0	0	0	0	0	0	0	0	0	0	0	0	0	0	0	0	0	0	0	0	0	0	0
Pirambu do Norte	T15	> 30	0	0	0	0	0	0	0	0	0	0	0	0	0	0	0	0	0	0	0	0	0	0	0	0	0	0	0	0	0	0	0	0	0	0	0	0	0	0	0	0	0	0	0	0	0	0	0
Pirambu do Norte	T16	0 a 5	5	0	0	0	0	0	0	0	0	0	0	0	0	0	0	0	0	0	0	0	7	0	0	0	0	0	0	0	0	0	0	0	0	0	0	0	0	0	0	0	0	0	0	0	0	0	0
Pirambu do Norte	T16	5 a 10	3	3	0	0	0	0	0	2	0	0	0	0	0	0	3	0	0	1	0	0	0	0	0	0	0	0	0	0	0	4	0	0	5	0	2	0	0	0	0	0	0	0	0	0	0	0	0
Pirambu do Norte	T16	10 a 15	0	0	3	0	0	0	0	0	0	0	0	0	0	0	1	0	0	0	0	0	0	0	0	0	0	5	0	0	0	0	0	0	4	0	0	0	0	0	0	0	0	0	0	0	0	5	0
Pirambu do Norte	T16	15 a 20	0	0	0	0	0	0	0	0	0	0	0	0	0	0	0	0	0	0	0	0	0	0	0	0	0	0	0	1	0	0	0	0	0	0	0	0	0	0	0	0	0	0	0	0	0	0	0
Pirambu do Norte	T16	20 a 25	0	0	0	0	0	0	0	0	0	0	0	0	0	0	0	0	0	0	0	0	0	0	0	0	0	0	0	0	0	0	0	0	0	0	0	0	0	0	0	0	0	0	0	0	0	0	0
Pirambu do Norte	T16	25 a 30	0	0	0	0	0	0	0	0	0	0	0	0	0	0	0	0	0	0	0	0	0	0	0	0	0	0	0	0	0	0	0	0	0	0	0	0	0	0	0	0	0	0	0	0	0	0	0
Pirambu do Norte	T16	> 30	0	0	0	0	0	0	0	0	0	0	0	0	0	0	0	0	0	0	0	0	0	0	0	0	0	0	0	0	0	0	0	0	0	0	0	0	0	0	0	0	0	0	0	0	0	0	0
Pirambu do Norte	T17	0 a 5	0	0	0	0	0	0	0	0	0	0	0	0	0	0	0	0	0	0	0	0	5	2	0	6	0	0	0	0	0	0	0	0	0	0	0	0	0	0	0	0	0	0	0	0	0	0	0
Pirambu do Norte	T17	5 a 10	5	0	2	0	0	0	0	2	0	0	0	0	0	0	0	1	0	2	0	0	0	0	0	0	0	0	0	0	0	3	0	0	4	0	0	0	0	0	1	0	2	0	0	0	0	0	0
Pirambu do Norte	T17	10 a 15	1	3	0	0	0	0	0	0	0	0	0	0	0	0	0	3	0	0	0	0	0	0	4	0	0	7	5	0	0	0	0	0	5	0	0	0	0	0	2	0	1	0	0	0	0	3	0
Pirambu do Norte	T17	15 a 20	0	0	0	0	0	0	0	0	0	0	0	0	0	0	0	0	0	0	0	0	0	0	0	0	0	0	0	2	0	0	0	0	0	0	0	0	0	0	0	0	0	0	0	0	0	0	0
Pirambu do Norte	T17	20 a 25	0	0	0	0	0	0	0	0	0	0	0	0	0	0	0	0	0	0	0	0	0	0	0	0	0	0	0	0	0	0	0	0	0	0	0	0	0	0	0	0	0	0	0	0	0	0	0
Pirambu do Norte	T17	25 a 30	0	0	0	0	0	0	0	0	0	0	0	0	0	0	0	0	0	0	0	0	0	0	0	0	0	0	0	0	0	0	0	0	0	0	0	0	0	0	0	0	0	0	0	0	0	0	0
Pirambu do Norte	T17	> 30	0	0	0	0	0	0	0	0	0	0	0	0	0	0	0	0	0	0	0	0	0	0	0	0	0	0	0	0	0	0	0	0	0	0	0	0	0	0	0	0	0	0	0	0	0	0	0
Pirambu do Norte	T18	0 a 5	0	0	0	0	0	0	0	0	0	0	0	0	0	0	0	1	0	0	0	0	0	3	0	0	0	0	0	0	0	0	0	0	0	0	0	0	0	0	0	0	0	0	0	0	0	0	0
Pirambu do Norte	T18	5 a 10	5	0	4	0	0	0	0	2	0	0	0	0	0	0	2	3	0	2	0	0	0	0	0	0	0	0	0	0	0	3	0	0	1	0	0	0	0	0	0	0	2	0	0	0	0	2	0
Pirambu do Norte	T18	10 a 15	2	0	0	0	0	0	0	0	0	0	0	0	0	0	0	4	0	0	0	0	0	0	3	0	0	16	0	0	0	0	0	0	0	0	3	0	0	0	0	0	1	0	0	0	0	0	0
Pirambu do Norte	T18	15 a 20	0	0	1	0	0	0	0	0	0	0	0	0	0	0	0	0	0	0	0	0	0	0	1	0	0	0	0	1	0	0	0	0	0	0	0	0	0	0	0	0	0	0	0	0	0	0	0
Pirambu do Norte	T18	20 a 25	0	0	0	0	0	0	0	0	0	0	0	0	0	0	0	0	0	0	0	0	0	0	0	0	0	0	0	0	0	0	0	0	0	0	0	0	0	0	0	0	0	0	0	0	0	0	0
Pirambu do Norte	T18	25 a 30	0	0	0	0	0	0	0	0	0	0	0	0	0	0	0	0	0	0	0	0	0	0	0	0	0	0	0	0	0	0	0	0	0	0	0	0	0	0	0	0	0	0	0	0	0	0	0
Pirambu do Norte	T18	> 30	0	0	0	0	0	0	0	0	0	0	0	0	0	0	0	0	0	0	0	0	0	0	0	0	0	0	0	0	0	0	0	0	0	0	0	0	0	0	0	0	0	0	0	0	0	0	0
Pirambu do Norte	T19	0 a 5	1	0	0	0	0	0	0	0	0	0	0	0	0	0	0	0	0	0	0	0	6	0	0	0	0	25	0	0	0	0	0	0	0	0	0	0	0	0	0	0	0	0	0	0	0	0	0
Pirambu do Norte	T19	5 a 10	2	0	0	2	0	0	0	2	0	0	0	0	0	0	0	0	0	0	0	0	0	0	0	0	0	5	0	0	5	2	0	0	0	0	0	0	0	0	0	0	0	0	0	0	0	2	0
Pirambu do Norte	T19	10 a 15	0	5	0	5	0	0	0	3	0	0	0	0	0	0	0	0	0	0	0	0	0	0	0	0	0	10	3	0	0	7	0	0	0	0	0	0	0	0	2	0	0	0	0	0	0	0	0
Pirambu do Norte	T19	15 a 20	0	0	0	0	0	0	0	0	0	0	0	0	0	0	0	0	0	0	0	0	0	0	0	0	0	0	0	0	0	0	0	0	0	0	0	0	0	0	0	0	0	0	0	0	0	0	0
Pirambu do Norte	T19	20 a 25	0	0	0	0	0	0	0	0	0	0	0	0	0	0	0	0	0	0	0	0	0	0	0	0	0	0	0	0	0	0	0	0	0	0	0	0	0	0	0	0	0	0	0	0	0	0	0
Pirambu do Norte	T19	25 a 30	0	0	0	0	0	0	0	0	0	0	0	0	0	0	0	0	0	0	0	0	0	0	0	0	0	0	0	0	0	0	0	0	0	0	0	0	0	0	0	0	0	0	0	0	0	0	0
Pirambu do Norte	T19	> 30	0	0	0	0	0	0	0	0	0	0	0	0	0	0	0	0	0	0	0	0	0	0	0	0	0	0	0	0	0	0	0	0	0	0	0	0	0	0	0	0	0	0	0	0	0	0	0
Pirambu do Norte	T20	0 a 5	2	0	0	0	0	0	0	0	0	0	0	0	0	0	0	3	0	0	0	0	0	0	0	0	0	0	0	0	0	0	0	0	6	0	0	0	0	0	0	0	0	0	0	0	0	0	0
Pirambu do Norte	T20	5 a 10	1	1	0	0	0	0	0	2	0	0	0	0	0	0	0	2	0	0	0	0	0	0	0	0	0	5	2	0	0	0	0	0	2	0	0	0	0	2	0	0	2	0	2	0	0	0	0
Pirambu do Norte	T20	10 a 15	0	2	0	2	0	0	0	0	0	0	0	0	0	0	0	0	0	0	0	0	0	0	0	0	0	0	0	0	0	0	0	0	0	0	0	0	0	0	1	0	0	0	0	0	0	0	0
Pirambu do Norte	T20	15 a 20	0	0	0	0	0	0	0	0	0	0	0	0	0	0	0	0	0	0	0	0	0	0	0	0	0	0	0	0	0	0	0	0	0	0	0	0	0	0	0	0	0	0	0	0	0	0	0
Pirambu do Norte	T20	20 a 25	0	0	0	0	0	0	0	0	0	0	0	0	0	0	0	0	0	0	0	0	0	0	0	0	0	0	0	0	0	0	0	0	0	0	0	0	0	0	0	0	0	0	0	0	0	0	0
Pirambu do Norte	T20	25 a 30	0	0	0	0	0	0	0	0	0	0	0	0	0	0	0	0	0	0	0	0	0	0	0	0	0	0	0	0	0	0	0	0	0	0	0	0	0	0	0	0	0	0	0	0	0	0	0
Pirambu do Norte	T20	> 30	0	0	0	0	0	0	0	0	0	0	0	0	0	0	0	0	0	0	0	0	0	0	0	0	0	0	0	0	0	0	0	0	0	0	0	0	0	0	0	0	0	0	0	0	0	0	0
[truncated: 18 more columns]

## Sheet: Interest_N
depth	Site	Transecto	Great Herbivores	Groupers	Ornamental	Snappers	Pelagic
Deep	Carapitanga	T01	46	10	17	5	0
Deep	Carapitanga	T02	29	0	11	0	0
Deep	Carapitanga	T03	8	4	10	1	0
Deep	Carapitanga	T04	33	2	5	0	2
Deep	Carapitanga	T05	22	1	11	0	0
Deep	Carapitanga	T06	10	3	7	0	0
Deep	Carapitanga	T08	31	9	14	0	0
Deep	Carapitanga	T09	20	5	9	0	0
Deep	Carapitanga	T10	8	4	10	0	0
Deep	Carapitanga	T11	9	2	18	0	0
Deep	Carapitanga	T12	11	2	8	0	0
Deep	Carapitanga	T13	17	6	14	1	0
Deep	Carapitanga	T14	14	8	13	2	0
Deep	Carapitanga	T15	17	7	20	1	0
Deep	Carapitanga	T16	24	10	29	0	0
Deep	Carapitanga	T18	24	15	17	4	0
Deep	Carapitanga	T19	11	10	16	0	0
Deep	Carapitanga	T20	18	6	26	0	3
Deep	Carapitanga Norte	T01	35	5	26	4	0
Deep	Carapitanga Norte	T02	42	14	24	3	0
Deep	Carapitanga Norte	T03	13	8	6	0	0
Deep	Carapitanga Norte	T04	10	0	6	3	0
Deep	Carapitanga Norte	T05	6	3	7	0	0
Deep	Carapitanga Norte	T06	45	1	10	1	0
Deep	Carapitanga Norte	T07	7	1	14	0	0
Deep	Carapitanga Norte	T08	27	17	16	4	2
Deep	Carapitanga Norte	T09	12	10	14	3	0
Deep	Carapitanga Norte	T10	16	6	11	1	0
Deep	Carapitanga Norte	T11	21	10	12	0	0
Deep	Carapitanga Norte	T12	58	24	37	4	2
Deep	Carapitanga Norte	T13	40	12	16	1	0
Deep	Carapitanga Norte	T14	29	16	19	0	16
Deep	Carapitanga Norte	T15	24	13	25	5	0
Deep	Carapitanga Norte	T16	38	2	24	0	14
Deep	Carapitanga Norte	T18	46	6	17	0	4
Deep	Carapitanga Norte	T20	28	17	24	4	0
Shallow	Pirambu	T01	9	0	1	0	0
Shallow	Pirambu	T03	15	3	3	0	0
Shallow	Pirambu	T04	8	0	2	2	0
Shallow	Pirambu	T05	6	3	2	0	0
Shallow	Pirambu	T06	3	2	2	0	0
Shallow	Pirambu	T07	17	1	2	2	0
Shallow	Pirambu	T08	8	1	2	2	0
Shallow	Pirambu	T09	11	3	3	0	0
Shallow	Pirambu	T10	8	2	5	1	0
Shallow	Pirambu	T11	9	0	0	0	1
Shallow	Pirambu	T12	14	1	3	1	0
Shallow	Pirambu	T13	6	2	2	2	0
Shallow	Pirambu	T14	9	7	3	2	0
Shallow	Pirambu	T15	16	2	3	1	0
Shallow	Pirambu	T16	18	1	1	2	0
Shallow	Pirambu	T17	12	8	4	3	2
Shallow	Pirambu	T19	8	2	2	3	0
Shallow	Pirambu	T20	10	2	2	0	0
Shallow	Pirambu do Norte	T10	17	2	0	0	3
Shallow	Pirambu do Norte	T11	17	2	1	2	0
Shallow	Pirambu do Norte	T12	6	0	1	3	0
Shallow	Pirambu do Norte	T13	4	3	3	2	0
Shallow	Pirambu do Norte	T14	15	3	3	3	0
Shallow	Pirambu do Norte	T15	3	0	0	1	0
Shallow	Pirambu do Norte	T16	13	0	1	0	4
Shallow	Pirambu do Norte	T17	5	8	10	6	0
Shallow	Pirambu do Norte	T18	5	12	5	3	2
Shallow	Pirambu do Norte	T19	15	0	0	2	0
Shallow	Pirambu do Norte	T20	6	5	2	3	0
Shallow	Pirambu do Norte	T21	8	0	1	0	0
Shallow	Pirambu do Norte	T22	15	2	1	3	0
Shallow	Pirambu do Norte	T23	6	0	1	3	0
Shallow	Pirambu do Norte	T24	12	0	2	0	7
Shallow	Pirambu do Norte	T25	9	0	0	0	4
Shallow	Pirambu do Norte	T26	20	0	1	2	1
Shallow	Pirambu do Norte	T27	22	0	2	0	0

## Sheet: Interest_size
Site	Transecto	depth	Tamanho	Great Herbivores	Groupers	Ornamental	Snappers	Pelagic
Pirambu	T01	Shallow	A	0	0	0	0	0		Pelagics	A	B	C	D	E	F	G			Porcentagens calculadas diretamente do total de indivíduos por profundidade. Não foi feita por amostras, ou seja, não é possível calcular desvios.
Pirambu	T01	Shallow	B	7	0	1	0	0		Shallow	4.16667	37.5	33.3333	12.5	0	8.33333	4.16667
Pirambu	T01	Shallow	C	2	0	0	0	0		Zeep	4.65116	0	20.9302	18.6047	4.65116	4.65116	46.5116
Pirambu	T01	Shallow	D	0	0	0	0	0
Pirambu	T01	Shallow	E	0	0	0	0	0		Herbivores	A	B	C	D	E	F	G
Pirambu	T01	Shallow	F	0	0	0	0	0		shallow	12.4675	48.5714	33.5065	3.8961	1.2987	0.25974	0
Pirambu	T01	Shallow	G	0	0	0	0	0		zeep	10.3651	24.735	18.2568	18.8457	12.8386	7.18492	7.77385
Pirambu	T03	Shallow	A	5	0	1	0	0
Pirambu	T03	Shallow	B	7	2	1	0	0		Groupers	A	B	C	D	E	F	G
Pirambu	T03	Shallow	C	3	0	1	0	0		shallow	11.6883	35.0649	42.8571	10.3896	0	0	0
Pirambu	T03	Shallow	D	0	1	0	0	0		zeep	4.83271	14.1264	33.0855	24.9071	13.0112	5.94796	4.08922
Pirambu	T03	Shallow	E	0	0	0	0	0
Pirambu	T03	Shallow	F	0	0	0	0	0		Snappers	A	B	C	D	E	F	G
Pirambu	T03	Shallow	G	0	0	0	0	0		shallow	3.7037	42.5926	46.2963	1.85185	1.85185	1.85185	1.85185
Pirambu	T04	Shallow	A	0	0	0	0	0		zeep	0	0	23.4043	12.766	4.25532	12.766	46.8085
Pirambu	T04	Shallow	B	7	0	0	0	0
Pirambu	T04	Shallow	C	1	0	2	0	0		Ornamental	A	B	C	D	E	F	G
Pirambu	T04	Shallow	D	0	0	0	0	0		shallow	32.8947	48.6842	15.7895	2.63158	0	0	0
Pirambu	T04	Shallow	E	0	0	0	1	0		zeep	46.3588	25.222	15.0977	9.41385	1.7762	0.71048	1.42096
Pirambu	T04	Shallow	F	0	0	0	1	0
Pirambu	T04	Shallow	G	0	0	0	0	0
Pirambu	T05	Shallow	A	1	0	0	0	0
Pirambu	T05	Shallow	B	2	2	0	0	0
Pirambu	T05	Shallow	C	3	0	2	0	0
Pirambu	T05	Shallow	D	0	1	0	0	0
Pirambu	T05	Shallow	E	0	0	0	0	0
Pirambu	T05	Shallow	F	0	0	0	0	0
Pirambu	T05	Shallow	G	0	0	0	0	0
Pirambu	T06	Shallow	A	1	0	0	0	0
Pirambu	T06	Shallow	B	2	2	0	0	0
Pirambu	T06	Shallow	C	0	0	2	0	0
Pirambu	T06	Shallow	D	0	0	0	0	0
Pirambu	T06	Shallow	E	0	0	0	0	0
Pirambu	T06	Shallow	F	0	0	0	0	0
Pirambu	T06	Shallow	G	0	0	0	0	0
Pirambu	T07	Shallow	A	1	0	0	0	0
Pirambu	T07	Shallow	B	2	1	0	0	0
Pirambu	T07	Shallow	C	12	0	0	2	0
Pirambu	T07	Shallow	D	2	0	2	0	0
Pirambu	T07	Shallow	E	0	0	0	0	0
Pirambu	T07	Shallow	F	0	0	0	0	0
Pirambu	T07	Shallow	G	0	0	0	0	0
Pirambu	T08	Shallow	A	3	0	0	0	0
Pirambu	T08	Shallow	B	4	0	0	0	0
Pirambu	T08	Shallow	C	0	0	2	0	0
Pirambu	T08	Shallow	D	1	1	0	1	0
Pirambu	T08	Shallow	E	0	0	0	0	0
Pirambu	T08	Shallow	F	0	0	0	0	0
Pirambu	T08	Shallow	G	0	0	0	1	0
Pirambu	T09	Shallow	A	2	0	2	0	0
Pirambu	T09	Shallow	B	9	2	1	0	0
Pirambu	T09	Shallow	C	0	1	0	0	0
Pirambu	T09	Shallow	D	0	0	0	0	0
Pirambu	T09	Shallow	E	0	0	0	0	0
Pirambu	T09	Shallow	F	0	0	0	0	0
Pirambu	T09	Shallow	G	0	0	0	0	0
Pirambu	T10	Shallow	A	0	1	1	0	0
Pirambu	T10	Shallow	B	3	0	3	0	0
Pirambu	T10	Shallow	C	5	0	1	1	0
Pirambu	T10	Shallow	D	0	1	0	0	0
Pirambu	T10	Shallow	E	0	0	0	0	0
Pirambu	T10	Shallow	F	0	0	0	0	0
Pirambu	T10	Shallow	G	0	0	0	0	0
Pirambu	T11	Shallow	A	4	0	0	0	1
Pirambu	T11	Shallow	B	3	0	0	0	0
Pirambu	T11	Shallow	C	2	0	0	0	0
Pirambu	T11	Shallow	D	0	0	0	0	0
Pirambu	T11	Shallow	E	0	0	0	0	0
Pirambu	T11	Shallow	F	0	0	0	0	0
Pirambu	T11	Shallow	G	0	0	0	0	0
Pirambu	T12	Shallow	A	0	0	0	0	0
Pirambu	T12	Shallow	B	10	0	3	0	0
Pirambu	T12	Shallow	C	4	1	0	1	0
Pirambu	T12	Shallow	D	0	0	0	0	0
Pirambu	T12	Shallow	E	0	0	0	0	0
Pirambu	T12	Shallow	F	0	0	0	0	0
Pirambu	T12	Shallow	G	0	0	0	0	0
Pirambu	T13	Shallow	A	0	1	2	2	0
Pirambu	T13	Shallow	B	6	0	0	0	0
Pirambu	T13	Shallow	C	0	1	0	0	0
Pirambu	T13	Shallow	D	0	0	0	0	0
Pirambu	T13	Shallow	E	0	0	0	0	0
Pirambu	T13	Shallow	F	0	0	0	0	0
Pirambu	T13	Shallow	G	0	0	0	0	0
Pirambu	T14	Shallow	A	1	0	2	0	0
Pirambu	T14	Shallow	B	5	3	1	2	0
Pirambu	T14	Shallow	C	2	4	0	0	0
Pirambu	T14	Shallow	D	1	0	0	0	0
Pirambu	T14	Shallow	E	0	0	0	0	0
Pirambu	T14	Shallow	F	0	0	0	0	0
Pirambu	T14	Shallow	G	0	0	0	0	0
Pirambu	T15	Shallow	A	5	0	1	0	0
Pirambu	T15	Shallow	B	7	1	1	1	0
Pirambu	T15	Shallow	C	4	0	1	0	0
Pirambu	T15	Shallow	D	0	1	0	0	0
Pirambu	T15	Shallow	E	0	0	0	0	0
Pirambu	T15	Shallow	F	0	0	0	0	0
Pirambu	T15	Shallow	G	0	0	0	0	0
Pirambu	T16	Shallow	A	0	0	1	0	0
Pirambu	T16	Shallow	B	6	0	0	0	0
Pirambu	T16	Shallow	C	12	1	0	2	0
Pirambu	T16	Shallow	D	0	0	0	0	0
Pirambu	T16	Shallow	E	0	0	0	0	0
Pirambu	T16	Shallow	F	0	0	0	0	0
Pirambu	T16	Shallow	G	0	0	0	0	0
Pirambu	T17	Shallow	A	2	3	0	0	0
Pirambu	T17	Shallow	B	2	5	4	1	2
Pirambu	T17	Shallow	C	7	0	0	2	0
Pirambu	T17	Shallow	D	1	0	0	0	0
Pirambu	T17	Shallow	E	0	0	0	0	0
Pirambu	T17	Shallow	F	0	0	0	0	0
Pirambu	T17	Shallow	G	0	0	0	0	0
Pirambu	T19	Shallow	A	1	0	0	0	0
Pirambu	T19	Shallow	B	0	0	1	1	0
Pirambu	T19	Shallow	C	7	2	1	2	0
Pirambu	T19	Shallow	D	0	0	0	0	0
Pirambu	T19	Shallow	E	0	0	0	0	0
Pirambu	T19	Shallow	F	0	0	0	0	0
Pirambu	T19	Shallow	G	0	0	0	0	0
Pirambu	T20	Shallow	A	0	0	1	0	0
Pirambu	T20	Shallow	B	4	0	1	0	0
Pirambu	T20	Shallow	C	6	1	0	0	0
Pirambu	T20	Shallow	D	0	1	0	0	0
Pirambu	T20	Shallow	E	0	0	0	0	0
Pirambu	T20	Shallow	F	0	0	0	0	0
Pirambu	T20	Shallow	G	0	0	0	0	0
Pirambu do Norte	T21	Shallow	A	1	0	0	0	0
Pirambu do Norte	T21	Shallow	B	3	0	1	0	0
Pirambu do Norte	T21	Shallow	C	4	0	0	0	0
Pirambu do Norte	T21	Shallow	D	0	0	0	0	0
Pirambu do Norte	T21	Shallow	E	0	0	0	0	0
Pirambu do Norte	T21	Shallow	F	0	0	0	0	0
Pirambu do Norte	T21	Shallow	G	0	0	0	0	0
Pirambu do Norte	T22	Shallow	A	1	0	0	0	0
Pirambu do Norte	T22	Shallow	B	6	0	1	1	0
Pirambu do Norte	T22	Shallow	C	8	2	0	2	0
Pirambu do Norte	T22	Shallow	D	0	0	0	0	0
Pirambu do Norte	T22	Shallow	E	0	0	0	0	0
Pirambu do Norte	T22	Shallow	F	0	0	0	0	0
Pirambu do Norte	T22	Shallow	G	0	0	0	0	0
Pirambu do Norte	T23	Shallow	A	1	0	1	0	0
Pirambu do Norte	T23	Shallow	B	0	0	0	3	0
Pirambu do Norte	T23	Shallow	C	3	0	0	0	0
Pirambu do Norte	T23	Shallow	D	2	0	0	0	0
Pirambu do Norte	T23	Shallow	E	0	0	0	0	0
Pirambu do Norte	T23	Shallow	F	0	0	0	0	0
Pirambu do Norte	T23	Shallow	G	0	0	0	0	0
Pirambu do Norte	T24	Shallow	A	7	0	0	0	0
Pirambu do Norte	T24	Shallow	B	0	0	2	0	0
Pirambu do Norte	T24	Shallow	C	2	0	0	0	4
Pirambu do Norte	T24	Shallow	D	1	0	0	0	3
Pirambu do Norte	T24	Shallow	E	1	0	0	0	0
Pirambu do Norte	T24	Shallow	F	1	0	0	0	0
Pirambu do Norte	T24	Shallow	G	0	0	0	0	0
Pirambu do Norte	T25	Shallow	A	5	0	0	0	0
Pirambu do Norte	T25	Shallow	B	2	0	0	0	0
Pirambu do Norte	T25	Shallow	C	0	0	0	0	1
Pirambu do Norte	T25	Shallow	D	0	0	0	0	0
Pirambu do Norte	T25	Shallow	E	2	0	0	0	0
Pirambu do Norte	T25	Shallow	F	0	0	0	0	2
Pirambu do Norte	T25	Shallow	G	0	0	0	0	1
Pirambu do Norte	T26	Shallow	A	0	0	0	0	0
Pirambu do Norte	T26	Shallow	B	16	0	1	2	1
Pirambu do Norte	T26	Shallow	C	4	0	0	0	0
Pirambu do Norte	T26	Shallow	D	0	0	0	0	0
Pirambu do Norte	T26	Shallow	E	0	0	0	0	0
Pirambu do Norte	T26	Shallow	F	0	0	0	0	0
Pirambu do Norte	T26	Shallow	G	0	0	0	0	0
Pirambu do Norte	T27	Shallow	A	2	0	0	0	0
Pirambu do Norte	T27	Shallow	B	14	0	2	0	0
Pirambu do Norte	T27	Shallow	C	0	0	0	0	0
Pirambu do Norte	T27	Shallow	D	4	0	0	0	0
Pirambu do Norte	T27	Shallow	E	2	0	0	0	0
Pirambu do Norte	T27	Shallow	F	0	0	0	0	0
Pirambu do Norte	T27	Shallow	G	0	0	0	0	0
Pirambu do Norte	T10	Shallow	A	0	0	0	0	0
Pirambu do Norte	T10	Shallow	B	14	1	0	0	1
Pirambu do Norte	T10	Shallow	C	2	1	0	0	2
Pirambu do Norte	T10	Shallow	D	1	0	0	0	0
Pirambu do Norte	T10	Shallow	E	0	0	0	0	0
Pirambu do Norte	T10	Shallow	F	0	0	0	0	0
Pirambu do Norte	T10	Shallow	G	0	0	0	0	0
Pirambu do Norte	T11	Shallow	A	0	0	0	0	0
Pirambu do Norte	T11	Shallow	B	12	0	1	2	0
Pirambu do Norte	T11	Shallow	C	5	2	0	0	0
Pirambu do Norte	T11	Shallow	D	0	0	0	0	0
Pirambu do Norte	T11	Shallow	E	0	0	0	0	0
Pirambu do Norte	T11	Shallow	F	0	0	0	0	0
Pirambu do Norte	T11	Shallow	G	0	0	0	0	0
Pirambu do Norte	T12	Shallow	A	0	0	0	0	0
Pirambu do Norte	T12	Shallow	B	3	0	1	0	0
Pirambu do Norte	T12	Shallow	C	2	0	0	3	0
Pirambu do Norte	T12	Shallow	D	1	0	0	0	0
Pirambu do Norte	T12	Shallow	E	0	0	0	0	0
Pirambu do Norte	T12	Shallow	F	0	0	0	0	0
Pirambu do Norte	T12	Shallow	G	0	0	0	0	0
Pirambu do Norte	T13	Shallow	A	0	0	0	0	0
Pirambu do Norte	T13	Shallow	B	4	0	3	0	0
Pirambu do Norte	T13	Shallow	C	0	2	0	2	0
Pirambu do Norte	T13	Shallow	D	0	1	0	0	0
Pirambu do Norte	T13	Shallow	E	0	0	0	0	0
Pirambu do Norte	T13	Shallow	F	0	0	0	0	0
Pirambu do Norte	T13	Shallow	G	0	0	0	0	0
Pirambu do Norte	T14	Shallow	A	0	0	2	0	0
Pirambu do Norte	T14	Shallow	B	10	2	1	3	0
Pirambu do Norte	T14	Shallow	C	5	1	0	0	0
Pirambu do Norte	T14	Shallow	D	0	0	0	0	0
Pirambu do Norte	T14	Shallow	E	0	0	0	0	0
Pirambu do Norte	T14	Shallow	F	0	0	0	0	0
Pirambu do Norte	T14	Shallow	G	0	0	0	0	0
Pirambu do Norte	T15	Shallow	A	0	0	0	0	0
Pirambu do Norte	T15	Shallow	B	1	0	0	0	0
Pirambu do Norte	T15	Shallow	C	2	0	0	1	0
Pirambu do Norte	T15	Shallow	D	0	0	0	0	0
Pirambu do Norte	T15	Shallow	E	0	0	0	0	0
Pirambu do Norte	T15	Shallow	F	0	0	0	0	0
Pirambu do Norte	T15	Shallow	G	0	0	0	0	0
Pirambu do Norte	T16	Shallow	A	5	0	0	0	0
Pirambu do Norte	T16	Shallow	B	3	0	1	0	3
Pirambu do Norte	T16	Shallow	C	5	0	0	0	1
Pirambu do Norte	T16	Shallow	D	0	0	0	0	0
Pirambu do Norte	T16	Shallow	E	0	0	0	0	0
Pirambu do Norte	T16	Shallow	F	0	0	0	0	0
Pirambu do Norte	T16	Shallow	G	0	0	0	0	0
Pirambu do Norte	T17	Shallow	A	0	0	8	0	0
Pirambu do Norte	T17	Shallow	B	2	1	2	3	0
Pirambu do Norte	T17	Shallow	C	3	7	0	3	0
Pirambu do Norte	T17	Shallow	D	0	0	0	0	0
Pirambu do Norte	T17	Shallow	E	0	0	0	0	0
Pirambu do Norte	T17	Shallow	F	0	0	0	0	0
Pirambu do Norte	T17	Shallow	G	0	0	0	0	0
Pirambu do Norte	T18	Shallow	A	0	1	3	0	0
Pirambu do Norte	T18	Shallow	B	4	3	2	2	2
Pirambu do Norte	T18	Shallow	C	0	7	0	1	0
Pirambu do Norte	T18	Shallow	D	1	1	0	0	0
Pirambu do Norte	T18	Shallow	E	0	0	0	0	0
Pirambu do Norte	T18	Shallow	F	0	0	0	0	0
Pirambu do Norte	T18	Shallow	G	0	0	0	0	0
Pirambu do Norte	T19	Shallow	A	0	0	0	0	0
Pirambu do Norte	T19	Shallow	B	5	0	0	0	0
Pirambu do Norte	T19	Shallow	C	10	0	0	2	0
Pirambu do Norte	T19	Shallow	D	0	0	0	0	0
Pirambu do Norte	T19	Shallow	E	0	0	0	0	0
Pirambu do Norte	T19	Shallow	F	0	0	0	0	0
Pirambu do Norte	T19	Shallow	G	0	0	0	0	0
Pirambu do Norte	T20	Shallow	A	0	3	0	0	0
Pirambu do Norte	T20	Shallow	B	2	2	2	2	0
Pirambu do Norte	T20	Shallow	C	4	0	0	1	0
Pirambu do Norte	T20	Shallow	D	0	0	0	0	0
Pirambu do Norte	T20	Shallow	E	0	0	0	0	0
Pirambu do Norte	T20	Shallow	F	0	0	0	0	0
Pirambu do Norte	T20	Shallow	G	0	0	0	0	0
Carapitanga	T01	Deep	A	6	0	8	0	0
Carapitanga	T01	Deep	B	17	1	6	0	0
Carapitanga	T01	Deep	C	5	4	0	3	0
Carapitanga	T01	Deep	D	11	5	3	2	0
Carapitanga	T01	Deep	E	7	0	0	0	0
Carapitanga	T01	Deep	F	0	0	0	0	0
Carapitanga	T01	Deep	G	0	0	0	0	0
Carapitanga	T02	Deep	A	7	0	7	0	0
Carapitanga	T02	Deep	B	10	0	0	0	0
Carapitanga	T02	Deep	C	0	0	3	0	0
Carapitanga	T02	Deep	D	8	0	1	0	0
Carapitanga	T02	Deep	E	4	0	0	0	0
Carapitanga	T02	Deep	F	0	0	0	0	0
Carapitanga	T02	Deep	G	0	0	0	0	0
Carapitanga	T03	Deep	A	0	0	2	0	0
Carapitanga	T03	Deep	B	0	2	3	0	0
Carapitanga	T03	Deep	C	3	0	2	1	0
Carapitanga	T03	Deep	D	3	0	3	0	0
Carapitanga	T03	Deep	E	1	0	0	0	0
Carapitanga	T03	Deep	F	0	1	0	0	0
Carapitanga	T03	Deep	G	1	1	0	0	0
Carapitanga	T04	Deep	A	0	0	4	0	0
Carapitanga	T04	Deep	B	3	2	1	0	0
Carapitanga	T04	Deep	C	30	0	0	0	0
Carapitanga	T04	Deep	D	0	0	0	0	0
Carapitanga	T04	Deep	E	0	0	0	0	0
Carapitanga	T04	Deep	F	0	0	0	0	2
Carapitanga	T04	Deep	G	0	0	0	0	0
Carapitanga	T05	Deep	A	6	0	8	0	0
Carapitanga	T05	Deep	B	11	0	1	0	0
Carapitanga	T05	Deep	C	3	0	1	0	0
Carapitanga	T05	Deep	D	1	1	1	0	0
Carapitanga	T05	Deep	E	1	0	0	0	0
Carapitanga	T05	Deep	F	0	0	0	0	0
Carapitanga	T05	Deep	G	0	0	0	0	0
Carapitanga	T06	Deep	A	1	0	3	0	0
Carapitanga	T06	Deep	B	6	0	2	0	0
Carapitanga	T06	Deep	C	0	1	1	0	0
Carapitanga	T06	Deep	D	1	1	1	0	0
Carapitanga	T06	Deep	E	2	1	0	0	0
Carapitanga	T06	Deep	F	0	0	0	0	0
Carapitanga	T06	Deep	G	0	0	0	0	0
Carapitanga	T08	Deep	A	8	2	8	0	0
Carapitanga	T08	Deep	B	15	5	3	0	0
Carapitanga	T08	Deep	C	2	2	0	0	0
Carapitanga	T08	Deep	D	6	0	3	0	0
Carapitanga	T08	Deep	E	0	0	0	0	0
Carapitanga	T08	Deep	F	0	0	0	0	0
Carapitanga	T08	Deep	G	0	0	0	0	0
Carapitanga	T09	Deep	A	0	0	5	0	0
Carapitanga	T09	Deep	B	6	0	2	0	0
Carapitanga	T09	Deep	C	1	2	2	0	0
Carapitanga	T09	Deep	D	6	3	0	0	0
Carapitanga	T09	Deep	E	7	0	0	0	0
Carapitanga	T09	Deep	F	0	0	0	0	0
Carapitanga	T09	Deep	G	0	0	0	0	0
Carapitanga	T10	Deep	A	0	0	5	0	0
Carapitanga	T10	Deep	B	1	0	1	0	0
Carapitanga	T10	Deep	C	0	2	0	0	0
Carapitanga	T10	Deep	D	0	2	2	0	0
Carapitanga	T10	Deep	E	3	0	2	0	0
Carapitanga	T10	Deep	F	2	0	0	0	0
Carapitanga	T10	Deep	G	2	0	0	0	0
Carapitanga	T11	Deep	A	4	0	8	0	0
Carapitanga	T11	Deep	B	4	0	5	0	0
Carapitanga	T11	Deep	C	0	1	1	0	0
Carapitanga	T11	Deep	D	0	1	0	0	0
Carapitanga	T11	Deep	E	0	0	0	0	0
Carapitanga	T11	Deep	F	0	0	0	0	0
Carapitanga	T11	Deep	G	1	0	4	0	0
Carapitanga	T12	Deep	A	9	0	3	0	0
Carapitanga	T12	Deep	B	0	1	3	0	0
Carapitanga	T12	Deep	C	1	1	0	0	0
Carapitanga	T12	Deep	D	0	0	0	0	0
Carapitanga	T12	Deep	E	1	0	2	0	0
Carapitanga	T12	Deep	F	0	0	0	0	0
Carapitanga	T12	Deep	G	0	0	0	0	0
Carapitanga	T13	Deep	A	4	0	6	0	0
Carapitanga	T13	Deep	B	1	0	5	0	0
Carapitanga	T13	Deep	C	5	2	3	0	0
Carapitanga	T13	Deep	D	5	4	0	0	0
Carapitanga	T13	Deep	E	1	0	0	0	0
Carapitanga	T13	Deep	F	0	0	0	0	0
Carapitanga	T13	Deep	G	1	0	0	1	0
Carapitanga	T14	Deep	A	1	1	6	0	0
Carapitanga	T14	Deep	B	5	2	4	0	0
Carapitanga	T14	Deep	C	1	0	2	0	0
Carapitanga	T14	Deep	D	1	2	0	0	0
Carapitanga	T14	Deep	E	0	2	1	0	0
Carapitanga	T14	Deep	F	5	0	0	1	0
Carapitanga	T14	Deep	G	1	1	0	1	0
Carapitanga	T15	Deep	A	4	0	12	0	0
Carapitanga	T15	Deep	B	5	0	6	0	0
Carapitanga	T15	Deep	C	1	0	2	0	0
Carapitanga	T15	Deep	D	2	2	0	0	0
Carapitanga	T15	Deep	E	2	3	0	0	0
Carapitanga	T15	Deep	F	1	1	0	0	0
Carapitanga	T15	Deep	G	2	1	0	1	0
Carapitanga	T16	Deep	A	8	0	12	0	0
Carapitanga	T16	Deep	B	4	1	16	0	0
Carapitanga	T16	Deep	C	3	3	1	0	0
Carapitanga	T16	Deep	D	3	3	0	0	0
Carapitanga	T16	Deep	E	3	1	0	0	0
Carapitanga	T16	Deep	F	0	1	0	0	0
Carapitanga	T16	Deep	G	3	1	0	0	0
Carapitanga	T18	Deep	A	6	0	6	0	0
Carapitanga	T18	Deep	B	4	3	8	0	0
Carapitanga	T18	Deep	C	6	5	3	0	0
Carapitanga	T18	Deep	D	5	3	0	0	0
Carapitanga	T18	Deep	E	1	2	0	0	0
Carapitanga	T18	Deep	F	0	2	0	1	0
Carapitanga	T18	Deep	G	2	0	0	3	0
Carapitanga	T19	Deep	A	2	3	11	0	0
Carapitanga	T19	Deep	B	6	5	2	0	0
Carapitanga	T19	Deep	C	1	0	2	0	0
Carapitanga	T19	Deep	D	1	0	0	0	0
Carapitanga	T19	Deep	E	1	2	0	0	0
Carapitanga	T19	Deep	F	0	0	0	0	0
Carapitanga	T19	Deep	G	0	0	1	0	0
Carapitanga	T20	Deep	A	0	2	14	0	0
Carapitanga	T20	Deep	B	6	0	9	0	0
Carapitanga	T20	Deep	C	7	3	1	0	3
Carapitanga	T20	Deep	D	0	1	1	0	0
Carapitanga	T20	Deep	E	5	0	1	0	0
Carapitanga	T20	Deep	F	0	0	0	0	0
Carapitanga	T20	Deep	G	0	0	0	0	0
Carapitanga Norte	T01	Deep	A	0	0	14	0	0
Carapitanga Norte	T01	Deep	B	14	0	7	0	0
Carapitanga Norte	T01	Deep	C	6	2	2	0	0
Carapitanga Norte	T01	Deep	D	8	1	2	2	0
Carapitanga Norte	T01	Deep	E	3	0	1	0	0
Carapitanga Norte	T01	Deep	F	1	0	0	0	0
Carapitanga Norte	T01	Deep	G	3	2	0	2	0
Carapitanga Norte	T02	Deep	A	1	0	6	0	0
Carapitanga Norte	T02	Deep	B	16	4	5	0	0
Carapitanga Norte	T02	Deep	C	13	3	3	0	0
Carapitanga Norte	T02	Deep	D	4	5	10	0	0
Carapitanga Norte	T02	Deep	E	3	0	0	0	0
Carapitanga Norte	T02	Deep	F	2	0	0	0	0
Carapitanga Norte	T02	Deep	G	3	2	0	3	0
Carapitanga Norte	T03	Deep	A	2	0	2	0	0
Carapitanga Norte	T03	Deep	B	2	0	0	0	0
Carapitanga Norte	T03	Deep	C	9	6	4	0	0
Carapitanga Norte	T03	Deep	D	0	0	0	0	0
Carapitanga Norte	T03	Deep	E	0	2	0	0	0
Carapitanga Norte	T03	Deep	F	0	0	0	0	0
Carapitanga Norte	T03	Deep	G	0	0	0	0	0
Carapitanga Norte	T04	Deep	A	1	0	0	0	0
Carapitanga Norte	T04	Deep	B	2	0	2	0	0
Carapitanga Norte	T04	Deep	C	4	0	4	0	0
Carapitanga Norte	T04	Deep	D	2	0	0	0	0
Carapitanga Norte	T04	Deep	E	1	0	0	0	0
Carapitanga Norte	T04	Deep	F	0	0	0	0	0
Carapitanga Norte	T04	Deep	G	0	0	0	3	0
Carapitanga Norte	T05	Deep	A	0	1	0	0	0
Carapitanga Norte	T05	Deep	B	2	0	3	0	0
Carapitanga Norte	T05	Deep	C	3	1	1	0	0
Carapitanga Norte	T05	Deep	D	1	1	2	0	0
Carapitanga Norte	T05	Deep	E	0	0	1	0	0
Carapitanga Norte	T05	Deep	F	0	0	0	0	0
Carapitanga Norte	T05	Deep	G	0	0	0	0	0
Carapitanga Norte	T06	Deep	A	0	0	7	0	0
Carapitanga Norte	T06	Deep	B	1	0	0	0	0
Carapitanga Norte	T06	Deep	C	0	1	1	0	0
Carapitanga Norte	T06	Deep	D	13	0	0	0	0
Carapitanga Norte	T06	Deep	E	0	0	0	0	0
Carapitanga Norte	T06	Deep	F	21	0	2	0	0
Carapitanga Norte	T06	Deep	G	10	0	0	1	0
Carapitanga Norte	T07	Deep	A	1	1	7	0	0
Carapitanga Norte	T07	Deep	B	3	0	0	0	0
Carapitanga Norte	T07	Deep	C	2	0	5	0	0
Carapitanga Norte	T07	Deep	D	1	0	2	0	0
Carapitanga Norte	T07	Deep	E	0	0	0	0	0
Carapitanga Norte	T07	Deep	F	0	0	0	0	0
Carapitanga Norte	T07	Deep	G	0	0	0	0	0
Carapitanga Norte	T08	Deep	A	0	0	7	0	0
Carapitanga Norte	T08	Deep	B	4	1	6	0	0
Carapitanga Norte	T08	Deep	C	2	6	3	0	0
Carapitanga Norte	T08	Deep	D	8	4	0	0	0
Carapitanga Norte	T08	Deep	E	5	4	0	0	0
Carapitanga Norte	T08	Deep	F	3	2	0	2	0
Carapitanga Norte	T08	Deep	G	5	0	0	2	2
Carapitanga Norte	T09	Deep	A	0	0	8	0	0
Carapitanga Norte	T09	Deep	B	4	0	3	0	0
Carapitanga Norte	T09	Deep	C	3	4	3	0	0
Carapitanga Norte	T09	Deep	D	3	2	0	0	0
Carapitanga Norte	T09	Deep	E	2	3	0	0	0
Carapitanga Norte	T09	Deep	F	0	1	0	1	0
Carapitanga Norte	T09	Deep	G	0	0	0	2	0
Carapitanga Norte	T10	Deep	A	0	0	4	0	0
Carapitanga Norte	T10	Deep	B	0	0	1	0	0
Carapitanga Norte	T10	Deep	C	6	2	4	0	0
Carapitanga Norte	T10	Deep	D	2	2	2	0	0
Carapitanga Norte	T10	Deep	E	5	2	0	0	0
Carapitanga Norte	T10	Deep	F	0	0	0	0	0
Carapitanga Norte	T10	Deep	G	3	0	0	1	0
Carapitanga Norte	T11	Deep	A	4	0	3	0	0
Carapitanga Norte	T11	Deep	B	9	0	3	0	0
Carapitanga Norte	T11	Deep	C	2	4	5	0	0
Carapitanga Norte	T11	Deep	D	1	2	1	0	0
Carapitanga Norte	T11	Deep	E	1	2	0	0	0
Carapitanga Norte	T11	Deep	F	3	2	0	0	0
Carapitanga Norte	T11	Deep	G	1	0	0	0	0
Carapitanga Norte	T12	Deep	A	0	0	16	0	0
Carapitanga Norte	T12	Deep	B	5	3	11	0	0
Carapitanga Norte	T12	Deep	C	9	8	6	0	0
Carapitanga Norte	T12	Deep	D	4	5	2	0	0
Carapitanga Norte	T12	Deep	E	25	4	0	1	0
Carapitanga Norte	T12	Deep	F	12	2	0	1	0
Carapitanga Norte	T12	Deep	G	3	2	2	2	2
Carapitanga Norte	T13	Deep	A	0	0	2	0	0
Carapitanga Norte	T13	Deep	B	6	0	7	0	0
Carapitanga Norte	T13	Deep	C	4	3	4	1	0
Carapitanga Norte	T13	Deep	D	19	4	0	0	0
Carapitanga Norte	T13	Deep	E	6	2	1	0	0
Carapitanga Norte	T13	Deep	F	1	3	1	0	0
Carapitanga Norte	T13	Deep	G	4	0	1	0	0
Carapitanga Norte	T14	Deep	A	0	0	6	0	0
Carapitanga Norte	T14	Deep	B	3	1	3	0	0
Carapitanga Norte	T14	Deep	C	6	6	5	0	0
Carapitanga Norte	T14	Deep	D	6	5	4	0	0
Carapitanga Norte	T14	Deep	E	5	3	0	0	0
Carapitanga Norte	T14	Deep	F	2	1	1	0	0
Carapitanga Norte	T14	Deep	G	7	0	0	0	16
Carapitanga Norte	T15	Deep	A	0	1	17	0	0
Carapitanga Norte	T15	Deep	B	5	4	2	0	0
Carapitanga Norte	T15	Deep	C	2	3	2	3	0
Carapitanga Norte	T15	Deep	D	4	3	4	2	0
Carapitanga Norte	T15	Deep	E	4	2	0	0	0
Carapitanga Norte	T15	Deep	F	6	0	0	0	0
Carapitanga Norte	T15	Deep	G	3	0	0	0	0
Carapitanga Norte	T16	Deep	A	1	0	13	0	2
Carapitanga Norte	T16	Deep	B	5	0	6	0	0
Carapitanga Norte	T16	Deep	C	6	0	2	0	6
Carapitanga Norte	T16	Deep	D	9	2	2	0	4
Carapitanga Norte	T16	Deep	E	4	0	1	0	2
Carapitanga Norte	T16	Deep	F	2	0	0	0	0
Carapitanga Norte	T16	Deep	G	11	0	0	0	0
Carapitanga Norte	T18	Deep	A	8	2	8	0	0
Carapitanga Norte	T18	Deep	B	15	0	4	0	0
Carapitanga Norte	T18	Deep	C	0	3	2	0	0
Carapitanga Norte	T18	Deep	D	19	1	3	0	4
Carapitanga Norte	T18	Deep	E	4	0	0	0	0
Carapitanga Norte	T18	Deep	F	0	0	0	0	0
Carapitanga Norte	T18	Deep	G	0	0	0	0	0
Carapitanga Norte	T20	Deep	A	4	0	13	0	0
Carapitanga Norte	T20	Deep	B	10	3	2	0	0
Carapitanga Norte	T20	Deep	C	9	11	5	3	0
Carapitanga Norte	T20	Deep	D	3	2	4	0	0
Carapitanga Norte	T20	Deep	E	2	0	0	1	0
Carapitanga Norte	T20	Deep	F	0	0	0	0	0
Carapitanga Norte	T20	Deep	G	0	1	0	0	0

## Sheet: Plan5
Soma de Ornamental			Tamanho
depth	Site	Transecto	A	B	C	D	E	F	G	Total Geral
Deep	Carapitanga	T01	8	6	0	3	0	0	0	17
		T02	7	0	3	1	0	0	0	11
		T03	2	3	2	3	0	0	0	10
		T04	4	1	0	0	0	0	0	5
		T05	8	1	1	1	0	0	0	11
		T06	3	2	1	1	0	0	0	7
		T08	8	3	0	3	0	0	0	14
		T09	5	2	2	0	0	0	0	9
		T10	5	1	0	2	2	0	0	10
		T11	8	5	1	0	0	0	4	18
		T12	3	3	0	0	2	0	0	8
		T13	6	5	3	0	0	0	0	14
		T14	6	4	2	0	1	0	0	13
		T15	12	6	2	0	0	0	0	20
		T16	12	16	1	0	0	0	0	29
		T18	6	8	3	0	0	0	0	17
		T19	11	2	2	0	0	0	1	16
		T20	14	9	1	1	1	0	0	26
	Carapitanga Total		128	77	24	15	6	0	5	255
	Carapitanga Norte	T01	14	7	2	2	1	0	0	26
		T02	6	5	3	10	0	0	0	24
		T03	2	0	4	0	0	0	0	6
		T04	0	2	4	0	0	0	0	6
		T05	0	3	1	2	1	0	0	7
		T06	7	0	1	0	0	2	0	10
		T07	7	0	5	2	0	0	0	14
		T08	7	6	3	0	0	0	0	16
		T09	8	3	3	0	0	0	0	14
		T10	4	1	4	2	0	0	0	11
		T11	3	3	5	1	0	0	0	12
		T12	16	11	6	2	0	0	2	37
		T13	2	7	4	0	1	1	1	16
		T14	6	3	5	4	0	1	0	19
		T15	17	2	2	4	0	0	0	25
		T16	13	6	2	2	1	0	0	24
		T18	8	4	2	3	0	0	0	17
		T20	13	2	5	4	0	0	0	24
	Carapitanga Norte Total		133	65	61	38	4	4	3	308
Deep Total			261	142	85	53	10	4	8	563
Shallow	Pirambu	T01	0	1	0	0	0	0	0	1
		T03	1	1	1	0	0	0	0	3
		T04	0	0	2	0	0	0	0	2
		T05	0	0	2	0	0	0	0	2
		T06	0	0	2	0	0	0	0	2
		T07	0	0	0	2	0	0	0	2
		T08	0	0	2	0	0	0	0	2
		T09	2	1	0	0	0	0	0	3
		T10	1	3	1	0	0	0	0	5
		T11	0	0	0	0	0	0	0	0
		T12	0	3	0	0	0	0	0	3
		T13	2	0	0	0	0	0	0	2
		T14	2	1	0	0	0	0	0	3
		T15	1	1	1	0	0	0	0	3
		T16	1	0	0	0	0	0	0	1
		T17	0	4	0	0	0	0	0	4
		T19	0	1	1	0	0	0	0	2
		T20	1	1	0	0	0	0	0	2
	Pirambu Total		11	17	12	2	0	0	0	42
	Pirambu do Norte	T10	0	0	0	0	0	0	0	0
		T11	0	1	0	0	0	0	0	1
		T12	0	1	0	0	0	0	0	1
		T13	0	3	0	0	0	0	0	3
		T14	2	1	0	0	0	0	0	3
		T15	0	0	0	0	0	0	0	0
		T16	0	1	0	0	0	0	0	1
		T17	8	2	0	0	0	0	0	10
		T18	3	2	0	0	0	0	0	5
		T19	0	0	0	0	0	0	0	0
		T20	0	2	0	0	0	0	0	2
		T21	0	1	0	0	0	0	0	1
		T22	0	1	0	0	0	0	0	1
		T23	1	0	0	0	0	0	0	1
		T24	0	2	0	0	0	0	0	2
		T25	0	0	0	0	0	0	0	0
		T26	0	1	0	0	0	0	0	1
		T27	0	2	0	0	0	0	0	2
	Pirambu do Norte Total		14	20	0	0	0	0	0	34
Shallow Total			25	37	12	2	0	0	0	76
Total Geral			286	179	97	55	10	4	8	639

## Sheet: Great Herbivores_1
depth	Site	A	B	C	D	E	F	G	Total Geral	A	B	C	D	E	F	G	%		Gráfico	Great Herbivores	A	B	C	D	E	F	G	médias	A	B	C	D	E	F	G	desvpad
Deep	Carapitanga	6	17	5	11	7	0	0	46	13.0435	36.9565	10.8696	23.913	15.2174	0	0				Zeep	12.5735	26.035	19.9771	16.5337	12.0588	5.73968	7.08219		16.8085	16.6358	20.2433	12.4482	11.2356	11.2375	8.59875
Deep	Carapitanga	7	10	0	8	4	0	0	29	24.1379	34.4828	0	27.5862	13.7931	0	0				Shallow	12.7262	48.4205	33.462	4.05852	1.10129	0.231481	0		17.304	27.517	26.0892	7.77927	4.14816	1.38889	0
Deep	Carapitanga	0	0	3	3	1	0	1	8	0	0	37.5	37.5	12.5	0	12.5				Zeep	5.49067	5.43425	6.61269	4.06635	3.67024	3.67085	2.80887	Int.conf
Deep	Carapitanga	0	3	30	0	0	0	0	33	0	9.09091	90.9091	0	0	0	0				Shallow	5.65252	8.98871	8.52233	2.54118	1.35504	0.453695	0	Int.conf
Deep	Carapitanga	6	11	3	1	1	0	0	22	27.2727	50	13.6364	4.54545	4.54545	0	0
Deep	Carapitanga	1	6	0	1	2	0	0	10	10	60	0	10	20	0	0
Deep	Carapitanga	8	15	2	6	0	0	0	31	25.8065	48.3871	6.45161	19.3548	0	0	0
Deep	Carapitanga	0	6	1	6	7	0	0	20	0	30	5	30	35	0	0
Deep	Carapitanga	0	1	0	0	3	2	2	8	0	12.5	0	0	37.5	25	25
Deep	Carapitanga	4	4	0	0	0	0	1	9	44.4444	44.4444	0	0	0	0	11.1111
Deep	Carapitanga	9	0	1	0	1	0	0	11	81.8182	0	9.09091	0	9.09091	0	0
Deep	Carapitanga	4	1	5	5	1	0	1	17	23.5294	5.88235	29.4118	29.4118	5.88235	0	5.88235
Deep	Carapitanga	1	5	1	1	0	5	1	14	7.14286	35.7143	7.14286	7.14286	0	35.7143	7.14286
Deep	Carapitanga	4	5	1	2	2	1	2	17	23.5294	29.4118	5.88235	11.7647	11.7647	5.88235	11.7647
Deep	Carapitanga	8	4	3	3	3	0	3	24	33.3333	16.6667	12.5	12.5	12.5	0	12.5
Deep	Carapitanga	6	4	6	5	1	0	2	24	25	16.6667	25	20.8333	4.16667	0	8.33333
Deep	Carapitanga	2	6	1	1	1	0	0	11	18.1818	54.5455	9.09091	9.09091	9.09091	0	0
Deep	Carapitanga	0	6	7	0	5	0	0	18	0	33.3333	38.8889	0	27.7778	0	0
Deep	Carapitanga Norte	0	14	6	8	3	1	3	35	0	40	17.1429	22.8571	8.57143	2.85714	8.57143
Deep	Carapitanga Norte	1	16	13	4	3	2	3	42	2.38095	38.0952	30.9524	9.52381	7.14286	4.7619	7.14286
Deep	Carapitanga Norte	2	2	9	0	0	0	0	13	15.3846	15.3846	69.2308	0	0	0	0
Deep	Carapitanga Norte	1	2	4	2	1	0	0	10	10	20	40	20	10	0	0
Deep	Carapitanga Norte	0	2	3	1	0	0	0	6	0	33.3333	50	16.6667	0	0	0
Deep	Carapitanga Norte	0	1	0	13	0	21	10	45	0	2.22222	0	28.8889	0	46.6667	22.2222
Deep	Carapitanga Norte	1	3	2	1	0	0	0	7	14.2857	42.8571	28.5714	14.2857	0	0	0
Deep	Carapitanga Norte	0	4	2	8	5	3	5	27	0	14.8148	7.40741	29.6296	18.5185	11.1111	18.5185
Deep	Carapitanga Norte	0	4	3	3	2	0	0	12	0	33.3333	25	25	16.6667	0	0
Deep	Carapitanga Norte	0	0	6	2	5	0	3	16	0	0	37.5	12.5	31.25	0	18.75
Deep	Carapitanga Norte	4	9	2	1	1	3	1	21	19.0476	42.8571	9.52381	4.7619	4.7619	14.2857	4.7619
Deep	Carapitanga Norte	0	5	9	4	25	12	3	58	0	8.62069	15.5172	6.89655	43.1034	20.6897	5.17241
Deep	Carapitanga Norte	0	6	4	19	6	1	4	40	0	15	10	47.5	15	2.5	10
Deep	Carapitanga Norte	0	3	6	6	5	2	7	29	0	10.3448	20.6897	20.6897	17.2414	6.89655	24.1379
Deep	Carapitanga Norte	0	5	2	4	4	6	3	24	0	20.8333	8.33333	16.6667	16.6667	25	12.5
Deep	Carapitanga Norte	1	5	6	9	4	2	11	38	2.63158	13.1579	15.7895	23.6842	10.5263	5.26316	28.9474
Deep	Carapitanga Norte	8	15	0	19	4	0	0	46	17.3913	32.6087	0	41.3043	8.69565	0	0
Deep	Carapitanga Norte	4	10	9	3	2	0	0	28	14.2857	35.7143	32.1429	10.7143	7.14286	0	0
Shallow	Pirambu	0	7	2	0	0	0	0	9	0	77.7778	22.2222	0	0	0	0
Shallow	Pirambu	5	7	3	0	0	0	0	15	33.3333	46.6667	20	0	0	0	0
Shallow	Pirambu	0	7	1	0	0	0	0	8	0	87.5	12.5	0	0	0	0
Shallow	Pirambu	1	2	3	0	0	0	0	6	16.6667	33.3333	50	0	0	0	0
Shallow	Pirambu	1	2	0	0	0	0	0	3	33.3333	66.6667	0	0	0	0	0
Shallow	Pirambu	1	2	12	2	0	0	0	17	5.88235	11.7647	70.5882	11.7647	0	0	0
Shallow	Pirambu	3	4	0	1	0	0	0	8	37.5	50	0	12.5	0	0	0
Shallow	Pirambu	2	9	0	0	0	0	0	11	18.1818	81.8182	0	0	0	0	0
Shallow	Pirambu	0	3	5	0	0	0	0	8	0	37.5	62.5	0	0	0	0
Shallow	Pirambu	4	3	2	0	0	0	0	9	44.4444	33.3333	22.2222	0	0	0	0
Shallow	Pirambu	0	10	4	0	0	0	0	14	0	71.4286	28.5714	0	0	0	0
Shallow	Pirambu	0	6	0	0	0	0	0	6	0	100	0	0	0	0	0
Shallow	Pirambu	1	5	2	1	0	0	0	9	11.1111	55.5556	22.2222	11.1111	0	0	0
Shallow	Pirambu	5	7	4	0	0	0	0	16	31.25	43.75	25	0	0	0	0
Shallow	Pirambu	0	6	12	0	0	0	0	18	0	33.3333	66.6667	0	0	0	0
Shallow	Pirambu	2	2	7	1	0	0	0	12	16.6667	16.6667	58.3333	8.33333	0	0	0
Shallow	Pirambu	1	0	7	0	0	0	0	8	12.5	0	87.5	0	0	0	0
Shallow	Pirambu	0	4	6	0	0	0	0	10	0	40	60	0	0	0	0
Shallow	Pirambu do Norte	0	14	2	1	0	0	0	17	0	82.3529	11.7647	5.88235	0	0	0
Shallow	Pirambu do Norte	0	12	5	0	0	0	0	17	0	70.5882	29.4118	0	0	0	0
Shallow	Pirambu do Norte	0	3	2	1	0	0	0	6	0	50	33.3333	16.6667	0	0	0
Shallow	Pirambu do Norte	0	4	0	0	0	0	0	4	0	100	0	0	0	0	0
Shallow	Pirambu do Norte	0	10	5	0	0	0	0	15	0	66.6667	33.3333	0	0	0	0
Shallow	Pirambu do Norte	0	1	2	0	0	0	0	3	0	33.3333	66.6667	0	0	0	0
Shallow	Pirambu do Norte	5	3	5	0	0	0	0	13	38.4615	23.0769	38.4615	0	0	0	0
Shallow	Pirambu do Norte	0	2	3	0	0	0	0	5	0	40	60	0	0	0	0
Shallow	Pirambu do Norte	0	4	0	1	0	0	0	5	0	80	0	20	0	0	0
Shallow	Pirambu do Norte	0	5	10	0	0	0	0	15	0	33.3333	66.6667	0	0	0	0
Shallow	Pirambu do Norte	0	2	4	0	0	0	0	6	0	33.3333	66.6667	0	0	0	0
Shallow	Pirambu do Norte	1	3	4	0	0	0	0	8	12.5	37.5	50	0	0	0	0
Shallow	Pirambu do Norte	1	6	8	0	0	0	0	15	6.66667	40	53.3333	0	0	0	0
Shallow	Pirambu do Norte	1	0	3	2	0	0	0	6	16.6667	0	50	33.3333	0	0	0
Shallow	Pirambu do Norte	7	0	2	1	1	1	0	12	58.3333	0	16.6667	8.33333	8.33333	8.33333	0
Shallow	Pirambu do Norte	5	2	0	0	2	0	0	9	55.5556	22.2222	0	0	22.2222	0	0
Shallow	Pirambu do Norte	0	16	4	0	0	0	0	20	0	80	20	0	0	0	0
Shallow	Pirambu do Norte	2	14	0	4	2	0	0	22	9.09091	63.6364	0	18.1818	9.09091	0	0
